# Supplementary material for: Cell division- and DNA replication-free reprogramming of somatic nuclei for embryonic transcription
Source: iScience. 2021 Nov 3;24(11):103290. doi: 10.1016/j.isci.2021.103290 (PMC8609233; doi:10.1016/j.isci.2021.103290)
Supplement: Table S1. Differentially expressed genes (DEGs) between NT embryos with α-amanitin and those without α-amanitin, related to Figure 3 [file mmc2.xlsx]

## Sheet: Sheet1
Table S1. Differentially expressed genes (DEGs) between NT embryos with α-amanitin and those without α-amanitin.
GeneID	GeneName	Type	log2FoldChange	lfcSE	pvalue	padj
ENSMUSG00000021701.8	Plk2	protein_coding	11.327	1.448	0	0
ENSMUSG00000053600.7	Zfp472	protein_coding	10.781	1.447	0	0
ENSMUSG00000079034.2	Gm8300	protein_coding	10.329	1.527	0	0
ENSMUSG00000041801.5	Phlda3	protein_coding	10.172	1.518	0	0
ENSMUSG00000079029.2	Gm5662	protein_coding	9.919	1.432	0	0
ENSMUSG00000026831.16	1700007K13Rik	protein_coding	9.627	1.63	0	0
ENSMUSG00000072905.5	Gm2016	protein_coding	9.546	1.275	0	0
ENSMUSG00000021403.3	Serpinb9b	protein_coding	9.504	1.501	0	0
ENSMUSG00000036898.16	Zfp157	protein_coding	9.361	1.555	0	0
ENSMUSG00000003051.13	Elf3	protein_coding	9.35	2.301	0	0.002
ENSMUSG00000023882.15	Zfp54	protein_coding	9.172	1.5	0	0
ENSMUSG00000031965.15	Tbx20	protein_coding	9.093	1.539	0	0
ENSMUSG00000062369.2	Usp17lb	protein_coding	9.086	1.569	0	0
ENSMUSG00000085827.8	Gm11290	lincRNA	8.98	1.565	0	0
ENSMUSG00000057895.11	Zfp105	protein_coding	8.835	1.554	0	0
ENSMUSG00000095799.1	Gm8332	protein_coding	8.827	1.637	0	0
ENSMUSG00000048807.2	Slc35e4	protein_coding	8.809	1.538	0	0
ENSMUSG00000074194.4	Zfp791	protein_coding	8.782	1.549	0	0
ENSMUSG00000032501.9	Trib1	protein_coding	8.779	1.514	0	0
ENSMUSG00000032475.15	Nck1	protein_coding	8.716	1.391	0	0
ENSMUSG00000053870.7	Fpgt	protein_coding	8.693	1.538	0	0
ENSMUSG00000045631.9	Tmprss12	protein_coding	8.661	1.567	0	0
ENSMUSG00000074170.5	Plekhf1	protein_coding	8.614	1.536	0	0
ENSMUSG00000049904.7	Tmem17	protein_coding	8.601	1.592	0	0
ENSMUSG00000078508.1	Gm13128	protein_coding	8.521	1.552	0	0
ENSMUSG00000042254.14	Cilp	protein_coding	8.477	1.602	0	0
ENSMUSG00000074272.10	Ceacam1	protein_coding	8.471	2.586	0.001	0.015
ENSMUSG00000021752.13	Kctd6	protein_coding	8.443	1.568	0	0
ENSMUSG00000019826.11	Zbtb24	protein_coding	8.406	1.571	0	0
ENSMUSG00000072763.2	5430403G16Rik	protein_coding	8.392	1.375	0	0
ENSMUSG00000114025.1	AC154636.3	unprocessed_pseudogene	8.319	1.623	0	0
ENSMUSG00000113959.1	Gm46339	TEC	8.3	2.443	0.001	0.011
ENSMUSG00000007989.7	Fzd3	protein_coding	8.296	1.468	0	0
ENSMUSG00000026788.13	Zbtb43	protein_coding	8.282	1.594	0	0
ENSMUSG00000097705.1	Gm26740	antisense_RNA	8.207	1.602	0	0
ENSMUSG00000094441.1	Zfp955a	protein_coding	8.141	1.56	0	0
ENSMUSG00000095821.2	Tcstv3	protein_coding	8.135	1.654	0	0
ENSMUSG00000069184.4	Zfp72	protein_coding	8.108	1.596	0	0
ENSMUSG00000026698.8	Pigc	protein_coding	8.085	1.588	0	0
ENSMUSG00000078511.3	Pramef25	protein_coding	8.077	1.661	0	0
ENSMUSG00000028024.14	Enpep	protein_coding	8.041	1.439	0	0
ENSMUSG00000043090.18	Zfp866	protein_coding	8.015	1.609	0	0
ENSMUSG00000095074.4	Gm3139	protein_coding	8.006	1.09	0	0
ENSMUSG00000078509.1	Pramef17	protein_coding	7.989	1.654	0	0
ENSMUSG00000061171.15	Slc38a11	protein_coding	7.944	1.58	0	0
ENSMUSG00000002289.15	Angptl4	protein_coding	7.933	1.683	0	0
ENSMUSG00000060477.14	Irak2	protein_coding	7.919	1.629	0	0
ENSMUSG00000107392.1	Gm7792	protein_coding	7.917	1.588	0	0
ENSMUSG00000037465.10	Klf10	protein_coding	7.899	1.617	0	0
ENSMUSG00000033883.11	D3Ertd254e	protein_coding	7.859	1.41	0	0
ENSMUSG00000036863.12	Syde2	protein_coding	7.858	1.79	0	0.001
ENSMUSG00000026048.16	Ercc5	protein_coding	7.852	1.435	0	0
ENSMUSG00000024774.15	Ankrd22	protein_coding	7.84	1.621	0	0
ENSMUSG00000055148.7	Klf2	protein_coding	7.827	1.172	0	0
ENSMUSG00000057396.7	Zfp759	protein_coding	7.818	1.611	0	0
ENSMUSG00000092417.3	Gpank1	protein_coding	7.764	1.457	0	0
ENSMUSG00000035401.9	Emsy	protein_coding	7.761	1.568	0	0
ENSMUSG00000112989.1	AC164556.1	processed_pseudogene	7.739	1.648	0	0
ENSMUSG00000016526.8	Dyrk3	protein_coding	7.735	1.429	0	0
ENSMUSG00000105044.1	Gm10416	TEC	7.73	1.66	0	0
ENSMUSG00000091183.5	Gm5141	protein_coding	7.727	1.607	0	0
ENSMUSG00000066042.4	Med18	protein_coding	7.722	1.639	0	0
ENSMUSG00000035105.5	Egln3	protein_coding	7.711	1.735	0	0
ENSMUSG00000022206.7	Npr3	protein_coding	7.709	1.638	0	0
ENSMUSG00000034889.8	Cactin	protein_coding	7.707	1.646	0	0
ENSMUSG00000046550.8	Spin2c	protein_coding	7.696	1.784	0	0.001
ENSMUSG00000074997.3	Pin1rt1	protein_coding	7.687	1.661	0	0
ENSMUSG00000037085.8	Trmt12	protein_coding	7.683	1.637	0	0
ENSMUSG00000015243.4	Abca1	protein_coding	7.678	1.731	0	0
ENSMUSG00000055150.15	Zfp78	protein_coding	7.621	1.665	0	0
ENSMUSG00000011267.8	Zfp296	protein_coding	7.598	1.2	0	0
ENSMUSG00000025930.6	Msc	protein_coding	7.586	1.649	0	0
ENSMUSG00000049086.8	Bmyc	protein_coding	7.583	1.655	0	0
ENSMUSG00000069044.6	Usp9y	protein_coding	7.552	1.717	0	0.001
ENSMUSG00000103451.1	Gm33973	lincRNA	7.539	1.647	0	0
ENSMUSG00000033478.4	Fam160b1	protein_coding	7.537	1.659	0	0
ENSMUSG00000024806.3	Mlana	protein_coding	7.521	1.79	0	0.001
ENSMUSG00000085972.1	1110028F11Rik	sense_intronic	7.52	1.821	0	0.001
ENSMUSG00000029217.16	Tec	protein_coding	7.516	1.681	0	0
ENSMUSG00000072813.5	E330014E10Rik	protein_coding	7.505	1.522	0	0
ENSMUSG00000074813.13	Gm14005	lincRNA	7.503	1.676	0	0
ENSMUSG00000032531.15	Amotl2	protein_coding	7.502	1.489	0	0
ENSMUSG00000029587.16	Zfp12	protein_coding	7.492	1.634	0	0
ENSMUSG00000094973.2	Gm8994	protein_coding	7.471	1.539	0	0
ENSMUSG00000022701.17	Ccdc191	protein_coding	7.442	1.683	0	0
ENSMUSG00000050796.4	B3galt6	protein_coding	7.425	1.706	0	0.001
ENSMUSG00000103406.1	Gm5541	unprocessed_pseudogene	7.423	1.751	0	0.001
ENSMUSG00000042275.9	Pelo	protein_coding	7.421	1.713	0	0.001
ENSMUSG00000020593.15	Lpin1	protein_coding	7.41	1.719	0	0.001
ENSMUSG00000045248.6	Med26	protein_coding	7.398	1.768	0	0.001
ENSMUSG00000044465.19	Fam160a2	protein_coding	7.392	1.715	0	0.001
ENSMUSG00000037216.5	Lipt1	protein_coding	7.388	1.69	0	0.001
ENSMUSG00000026288.14	Inpp5d	protein_coding	7.369	1.667	0	0.001
ENSMUSG00000039337.3	Tex19.2	protein_coding	7.365	1.759	0	0.001
ENSMUSG00000039452.6	Snx22	protein_coding	7.344	1.701	0	0.001
ENSMUSG00000045928.2	4933440M02Rik	lincRNA	7.334	1.842	0	0.002
ENSMUSG00000046818.7	Ddit4l	protein_coding	7.328	1.011	0	0
ENSMUSG00000012640.16	Zfp715	protein_coding	7.326	1.674	0	0.001
ENSMUSG00000096619.1	Gm2035	protein_coding	7.323	1.69	0	0.001
ENSMUSG00000039865.8	Slc44a3	protein_coding	7.31	1.837	0	0.002
ENSMUSG00000075327.10	Zbtb2	protein_coding	7.309	1.676	0	0.001
ENSMUSG00000027932.14	Slc27a3	protein_coding	7.307	1.796	0	0.002
ENSMUSG00000073678.4	Pgap1	protein_coding	7.275	1.765	0	0.001
ENSMUSG00000063108.15	Zfp26	protein_coding	7.273	1.752	0	0.001
ENSMUSG00000090470.2	Prr23a3	protein_coding	7.255	1.754	0	0.001
ENSMUSG00000032849.14	Abcc4	protein_coding	7.253	1.854	0	0.003
ENSMUSG00000037904.14	Ankrd9	protein_coding	7.246	1.682	0	0.001
ENSMUSG00000070619.5	Gm13119	protein_coding	7.242	1.701	0	0.001
ENSMUSG00000049680.17	Urgcp	protein_coding	7.238	1.701	0	0.001
ENSMUSG00000062794.8	Zfp599	protein_coding	7.236	1.175	0	0
ENSMUSG00000106683.1	Gm43263	lincRNA	7.23	1.778	0	0.002
ENSMUSG00000114000.1	AC121569.2	lincRNA	7.212	1.741	0	0.001
ENSMUSG00000024521.7	Pmaip1	protein_coding	7.212	1.649	0	0.001
ENSMUSG00000068917.12	Clk2	protein_coding	7.207	1.327	0	0
ENSMUSG00000022120.4	Rnf219	protein_coding	7.205	1.719	0	0.001
ENSMUSG00000022747.16	St3gal6	protein_coding	7.191	1.712	0	0.001
ENSMUSG00000070677.8	D5Ertd577e	protein_coding	7.186	1.241	0	0
ENSMUSG00000021400.7	Wrnip1	protein_coding	7.186	1.699	0	0.001
ENSMUSG00000062017.15	Abca14	protein_coding	7.183	1.703	0	0.001
ENSMUSG00000096044.4	Gm16427	protein_coding	7.18	1.543	0	0
ENSMUSG00000023289.11	Sva	protein_coding	7.175	1.835	0	0.003
ENSMUSG00000049672.14	Zbtb14	protein_coding	7.171	1.799	0	0.002
ENSMUSG00000024190.6	Dusp1	protein_coding	7.167	1.513	0	0
ENSMUSG00000094622.2	Gm3055	protein_coding	7.163	1.713	0	0.001
ENSMUSG00000046785.8	Epm2aip1	protein_coding	7.163	1.755	0	0.002
ENSMUSG00000071379.2	Hpcal1	protein_coding	7.16	1.788	0	0.002
ENSMUSG00000021553.14	Slc28a3	protein_coding	7.158	1.523	0	0
ENSMUSG00000083191.1	Gm15571	processed_pseudogene	7.14	1.739	0	0.001
ENSMUSG00000010307.7	Tmem86a	protein_coding	7.136	1.737	0	0.001
ENSMUSG00000021224.15	Numb	protein_coding	7.117	1.558	0	0
ENSMUSG00000107748.4	Olfr766-ps1	protein_coding	7.115	1.772	0	0.002
ENSMUSG00000007035.15	Msh5	protein_coding	7.112	1.741	0	0.002
ENSMUSG00000050174.15	Nudt6	protein_coding	7.109	1.701	0	0.001
ENSMUSG00000023333.8	Gcm1	protein_coding	7.094	1.819	0	0.003
ENSMUSG00000022783.11	Spag6l	protein_coding	7.093	1.815	0	0.003
ENSMUSG00000113361.1	AC152827.1	lincRNA	7.091	1.803	0	0.002
ENSMUSG00000031523.16	Dlc1	protein_coding	7.09	1.741	0	0.002
ENSMUSG00000042367.12	Gjb3	protein_coding	7.088	2.051	0.001	0.009
ENSMUSG00000015377.9	Dennd6b	protein_coding	7.086	1.8	0	0.002
ENSMUSG00000005897.14	Nr2c1	protein_coding	7.082	1.751	0	0.002
ENSMUSG00000046314.16	Stxbp6	protein_coding	7.074	1.773	0	0.002
ENSMUSG00000086965.1	Rtl10	protein_coding	7.073	1.768	0	0.002
ENSMUSG00000069805.10	Fbp1	protein_coding	7.071	1.871	0	0.004
ENSMUSG00000097537.1	2610020C07Rik	lincRNA	7.06	1.732	0	0.002
ENSMUSG00000034855.13	Cxcl10	protein_coding	7.023	1.905	0	0.005
ENSMUSG00000046519.15	Golph3l	protein_coding	7.013	1.817	0	0.003
ENSMUSG00000073427.4	Gm4924	protein_coding	7.012	1.825	0	0.003
ENSMUSG00000021697.12	Depdc1b	protein_coding	7.005	1.561	0	0
ENSMUSG00000104338.1	Gm9131	unprocessed_pseudogene	7.001	1.715	0	0.002
ENSMUSG00000023039.16	Krt7	protein_coding	7	1.982	0	0.008
ENSMUSG00000087166.9	L1td1	protein_coding	6.999	1.88	0	0.004
ENSMUSG00000095325.2	Zfp870	protein_coding	6.996	1.477	0	0
ENSMUSG00000075297.10	H60b	protein_coding	6.992	1.474	0	0
ENSMUSG00000085531.1	Slc36a3os	antisense_RNA	6.983	1.826	0	0.003
ENSMUSG00000090535.1	Gm8540	unprocessed_pseudogene	6.979	1.916	0	0.006
ENSMUSG00000038459.10	Abhd17c	protein_coding	6.975	1.95	0	0.007
ENSMUSG00000028944.14	Prkag2	protein_coding	6.974	1.762	0	0.002
ENSMUSG00000037845.14	Fdxacb1	protein_coding	6.971	1.723	0	0.002
ENSMUSG00000024286.7	Ccny	protein_coding	6.963	1.724	0	0.002
ENSMUSG00000028859.14	Csf3r	protein_coding	6.962	1.798	0	0.003
ENSMUSG00000027811.9	4930579G24Rik	protein_coding	6.953	1.771	0	0.003
ENSMUSG00000042228.14	Lyn	protein_coding	6.951	1.772	0	0.003
ENSMUSG00000069094.12	Pde7a	protein_coding	6.951	1.86	0	0.004
ENSMUSG00000025893.8	Kbtbd3	protein_coding	6.949	1.762	0	0.002
ENSMUSG00000043542.12	Zc2hc1a	protein_coding	6.938	1.549	0	0
ENSMUSG00000039220.16	Ppp1r10	protein_coding	6.921	1.539	0	0
ENSMUSG00000074731.3	Zfp345	protein_coding	6.92	1.215	0	0
ENSMUSG00000029120.10	Ppp2r2c	protein_coding	6.92	1.799	0	0.003
ENSMUSG00000052151.12	Plpp2	protein_coding	6.915	1.766	0	0.003
ENSMUSG00000022091.6	Sorbs3	protein_coding	6.912	1.928	0	0.007
ENSMUSG00000084848.1	4933408N05Rik	antisense_RNA	6.908	1.528	0	0
ENSMUSG00000046572.10	Zfp518b	protein_coding	6.898	1.76	0	0.003
ENSMUSG00000111703.1	AC121870.1	TEC	6.897	1.893	0	0.006
ENSMUSG00000030725.4	Lipt2	protein_coding	6.889	1.841	0	0.004
ENSMUSG00000085436.1	Zfp335os	antisense_RNA	6.878	1.785	0	0.003
ENSMUSG00000045319.13	Proser2	protein_coding	6.871	1.518	0	0
ENSMUSG00000106375.1	Gm43361	TEC	6.867	1.822	0	0.004
ENSMUSG00000062991.7	Nrg1	protein_coding	6.858	2.022	0.001	0.011
ENSMUSG00000026730.12	Pter	protein_coding	6.825	1.96	0	0.009
ENSMUSG00000040596.15	Pogk	protein_coding	6.816	1.785	0	0.003
ENSMUSG00000114017.1	Gm40662	lincRNA	6.815	1.817	0	0.004
ENSMUSG00000048485.12	Zbtb8b	protein_coding	6.813	1.937	0	0.008
ENSMUSG00000074655.1	Gm1527	protein_coding	6.812	1.821	0	0.004
ENSMUSG00000099950.1	9130227L01Rik	lincRNA	6.811	1.89	0	0.006
ENSMUSG00000034792.8	Gna15	protein_coding	6.811	1.891	0	0.006
ENSMUSG00000040918.12	Slc19a2	protein_coding	6.81	1.4	0	0
ENSMUSG00000028799.15	Zfp362	protein_coding	6.801	1.885	0	0.006
ENSMUSG00000086726.2	Gm9458	processed_pseudogene	6.781	1.889	0	0.007
ENSMUSG00000032633.12	Flcn	protein_coding	6.773	1.362	0	0
ENSMUSG00000045087.8	S1pr5	protein_coding	6.767	1.768	0	0.003
ENSMUSG00000058669.7	Nkx2-9	protein_coding	6.765	2.01	0.001	0.012
ENSMUSG00000037347.7	Chst7	protein_coding	6.762	1.77	0	0.003
ENSMUSG00000017144.8	Rnd3	protein_coding	6.759	1.37	0	0
ENSMUSG00000078768.2	Zfp566	protein_coding	6.759	1.207	0	0
ENSMUSG00000018398.18	2020-09-08	protein_coding	6.759	1.466	0	0
ENSMUSG00000020455.16	Trim11	protein_coding	6.756	1.764	0	0.003
ENSMUSG00000113971.1	Gm2022	protein_coding	6.754	1.77	0	0.003
ENSMUSG00000030446.17	Zfp273	protein_coding	6.753	1.885	0	0.007
ENSMUSG00000071291.10	Zfp58	protein_coding	6.743	1.779	0	0.004
ENSMUSG00000061898.10	Rbak	protein_coding	6.725	1.822	0	0.005
ENSMUSG00000036381.13	P2ry14	protein_coding	6.724	1.774	0	0.004
ENSMUSG00000018143.10	Mafk	protein_coding	6.724	1.819	0	0.005
ENSMUSG00000027324.1	Rpusd2	protein_coding	6.717	1.51	0	0
ENSMUSG00000074890.4	Lcmt2	protein_coding	6.71	1.793	0	0.004
ENSMUSG00000074283.5	Zfp109	protein_coding	6.709	1.806	0	0.005
ENSMUSG00000005836.8	Gata6	protein_coding	6.702	1.11	0	0
ENSMUSG00000053219.15	Raet1e	protein_coding	6.699	1.914	0	0.008
ENSMUSG00000034457.10	Eda2r	protein_coding	6.695	1.052	0	0
ENSMUSG00000007659.18	Bcl2l1	protein_coding	6.681	1.791	0	0.004
ENSMUSG00000027375.14	Mal	protein_coding	6.678	2.043	0.001	0.015
ENSMUSG00000038618.12	Rassf7	protein_coding	6.675	1.278	0	0
ENSMUSG00000058099.15	Nfam1	protein_coding	6.67	1.896	0	0.008
ENSMUSG00000097974.1	Gm10605	lincRNA	6.664	1.793	0	0.005
ENSMUSG00000045251.13	Zfp688	protein_coding	6.651	1.219	0	0
ENSMUSG00000048376.6	F2r	protein_coding	6.65	1.856	0	0.007
ENSMUSG00000036749.15	Pramel5	protein_coding	6.633	1.013	0	0
ENSMUSG00000023087.15	Noct	protein_coding	6.632	1.038	0	0
ENSMUSG00000069755.5	Zfp125	transcribed_unprocessed_pseudogene	6.629	1.658	0	0.002
ENSMUSG00000103206.1	Gm8515	processed_pseudogene	6.629	1.926	0.001	0.01
ENSMUSG00000078902.3	Gm14443	protein_coding	6.625	1.754	0	0.004
ENSMUSG00000055301.8	Adh7	protein_coding	6.619	1.848	0	0.007
ENSMUSG00000026202.13	Tuba4a	protein_coding	6.615	1.097	0	0
ENSMUSG00000060090.16	Rp2	protein_coding	6.611	1.841	0	0.007
ENSMUSG00000019761.10	Krt10	protein_coding	6.609	1.582	0	0.001
ENSMUSG00000112347.1	AC121961.1	bidirectional_promoter_lncRNA	6.597	1.874	0	0.008
ENSMUSG00000019992.8	Mtfr2	protein_coding	6.575	1.187	0	0
ENSMUSG00000021196.14	Pfkp	protein_coding	6.572	1.877	0	0.008
ENSMUSG00000079357.8	Gm11100	processed_transcript	6.571	1.862	0	0.008
ENSMUSG00000021636.15	Marveld2	protein_coding	6.571	1.913	0.001	0.01
ENSMUSG00000024986.11	Hhex	protein_coding	6.566	1.215	0	0
ENSMUSG00000006720.16	Zfp184	protein_coding	6.565	1.82	0	0.006
ENSMUSG00000058773.2	Hist1h1b	protein_coding	6.564	1.845	0	0.007
ENSMUSG00000095996.4	Gm16513	protein_coding	6.563	1.815	0	0.006
ENSMUSG00000092118.1	Fancf	protein_coding	6.562	1.849	0	0.007
ENSMUSG00000040274.11	Cdk6	protein_coding	6.562	1.983	0.001	0.014
ENSMUSG00000072082.6	Ccnf	protein_coding	6.558	1.195	0	0
ENSMUSG00000104528.1	Gm43314	TEC	6.545	1.848	0	0.008
ENSMUSG00000037752.4	Xkr8	protein_coding	6.532	1.823	0	0.007
ENSMUSG00000024985.18	Tcf7l2	protein_coding	6.531	1.42	0	0
ENSMUSG00000023885.8	Thbs2	protein_coding	6.531	1.943	0.001	0.012
ENSMUSG00000057835.7	Zfp119a	protein_coding	6.528	1.609	0	0.002
ENSMUSG00000069808.13	Fam57a	protein_coding	6.527	1.851	0	0.008
ENSMUSG00000111713.1	Gm20234	antisense_RNA	6.525	1.859	0	0.008
ENSMUSG00000109199.1	Gm44996	TEC	6.524	1.828	0	0.007
ENSMUSG00000087249.1	Gm16062	antisense_RNA	6.517	1.899	0.001	0.01
ENSMUSG00000040302.17	Rbm48	protein_coding	6.514	0.974	0	0
ENSMUSG00000030513.14	Pcsk6	protein_coding	6.513	1.58	0	0.001
ENSMUSG00000060314.13	Zfp941	protein_coding	6.512	1.88	0.001	0.009
ENSMUSG00000025504.13	Eps8l2	protein_coding	6.505	2.006	0.001	0.016
ENSMUSG00000021483.8	Cdk20	protein_coding	6.493	1.869	0.001	0.009
ENSMUSG00000003382.18	Etv3	protein_coding	6.487	1.926	0.001	0.012
ENSMUSG00000042535.8	Gtpbp1	protein_coding	6.487	1.926	0.001	0.012
ENSMUSG00000027582.16	Zgpat	protein_coding	6.484	1.538	0	0.001
ENSMUSG00000032556.11	Bfsp2	protein_coding	6.484	1.885	0.001	0.01
ENSMUSG00000045822.4	Zswim3	protein_coding	6.479	1.418	0	0
ENSMUSG00000110058.1	Gm5907	lincRNA	6.477	1.994	0.001	0.016
ENSMUSG00000039725.6	Trp53rka	protein_coding	6.474	1.867	0.001	0.009
ENSMUSG00000032515.8	Csrnp1	protein_coding	6.47	1.835	0	0.008
ENSMUSG00000097793.1	Gm17259	antisense_RNA	6.466	1.837	0	0.008
ENSMUSG00000029027.9	Dffb	protein_coding	6.465	1.222	0	0
ENSMUSG00000014763.7	Fam120b	protein_coding	6.459	1.567	0	0.001
ENSMUSG00000046962.15	Zbtb21	protein_coding	6.457	1.597	0	0.002
ENSMUSG00000038663.7	Fsd2	protein_coding	6.457	1.887	0.001	0.01
ENSMUSG00000060427.15	Zfp868	protein_coding	6.452	1.298	0	0
ENSMUSG00000041775.7	Mapk1ip1	protein_coding	6.451	1.197	0	0
ENSMUSG00000074811.2	Hps6	protein_coding	6.451	1.841	0	0.008
ENSMUSG00000041954.18	Tnfrsf18	protein_coding	6.444	2.094	0.002	0.023
ENSMUSG00000105434.1	Gm43359	TEC	6.426	1.962	0.001	0.015
ENSMUSG00000050435.2	Ube2dnl1	protein_coding	6.423	1.964	0.001	0.015
ENSMUSG00000030272.15	Camk1	protein_coding	6.422	1.601	0	0.002
ENSMUSG00000112742.1	Gm31793	lincRNA	6.419	1.616	0	0.002
ENSMUSG00000056367.14	Actr3b	protein_coding	6.419	1.862	0.001	0.01
ENSMUSG00000042284.10	Itga1	protein_coding	6.418	1.915	0.001	0.012
ENSMUSG00000040795.12	Iqcc	protein_coding	6.405	2.029	0.002	0.02
ENSMUSG00000115708.1	AC166159.1	TEC	6.4	1.225	0	0
ENSMUSG00000032599.12	Ip6k2	protein_coding	6.399	1.583	0	0.002
ENSMUSG00000049950.6	Rpp38	protein_coding	6.39	1.045	0	0
ENSMUSG00000083489.1	Gm11784	unprocessed_pseudogene	6.388	1.637	0	0.003
ENSMUSG00000040680.9	Kremen2	protein_coding	6.387	1.851	0.001	0.01
ENSMUSG00000102496.1	Gm36989	TEC	6.387	1.941	0.001	0.014
ENSMUSG00000019889.10	Ptprk	protein_coding	6.37	1.874	0.001	0.011
ENSMUSG00000029121.15	Crmp1	protein_coding	6.369	1.897	0.001	0.012
ENSMUSG00000024050.15	Wiz	protein_coding	6.368	1.923	0.001	0.014
ENSMUSG00000054499.9	Dedd2	protein_coding	6.364	1.219	0	0
ENSMUSG00000038037.4	Socs1	protein_coding	6.364	1.863	0.001	0.01
ENSMUSG00000085589.7	A430078I02Rik	antisense_RNA	6.357	1.936	0.001	0.014
ENSMUSG00000032402.12	Smad3	protein_coding	6.356	1.892	0.001	0.012
ENSMUSG00000029576.17	Radil	protein_coding	6.344	1.875	0.001	0.011
ENSMUSG00000078905.8	Gm14393	protein_coding	6.343	1.99	0.001	0.018
ENSMUSG00000039546.9	Ajap1	protein_coding	6.343	2.033	0.002	0.021
ENSMUSG00000094682.2	Gm6902	protein_coding	6.34	1.89	0.001	0.012
ENSMUSG00000096991.1	Gm26789	antisense_RNA	6.338	1.922	0.001	0.014
ENSMUSG00000027550.14	Lrrcc1	protein_coding	6.336	2.027	0.002	0.021
ENSMUSG00000019774.8	Mtrf1l	protein_coding	6.33	1.924	0.001	0.014
ENSMUSG00000035517.17	Tdrd7	protein_coding	6.329	2.007	0.002	0.02
ENSMUSG00000028017.7	Egf	protein_coding	6.326	1.887	0.001	0.012
ENSMUSG00000035201.15	B020004J07Rik	protein_coding	6.323	1.902	0.001	0.013
ENSMUSG00000061371.7	Zfp873	protein_coding	6.314	1.009	0	0
ENSMUSG00000019842.6	Traf3ip2	protein_coding	6.31	1.934	0.001	0.015
ENSMUSG00000059854.8	Hydin	protein_coding	6.304	1.908	0.001	0.014
ENSMUSG00000028278.14	Rragd	protein_coding	6.3	1.119	0	0
ENSMUSG00000024544.8	Ldlrad4	protein_coding	6.298	1.983	0.001	0.019
ENSMUSG00000039294.14	BC017643	protein_coding	6.295	1.932	0.001	0.015
ENSMUSG00000021469.9	Msx2	protein_coding	6.293	1.889	0.001	0.013
ENSMUSG00000061950.17	Ppp4r1	protein_coding	6.29	1.413	0	0
ENSMUSG00000041977.18	Arhgef11	protein_coding	6.285	1.921	0.001	0.015
ENSMUSG00000043091.8	Tuba1c	protein_coding	6.285	2.043	0.002	0.024
ENSMUSG00000071281.12	Zfp65	protein_coding	6.283	1.669	0	0.004
ENSMUSG00000005505.12	Kbtbd4	protein_coding	6.28	1.421	0	0.001
ENSMUSG00000022414.7	Tab1	protein_coding	6.279	1.981	0.002	0.019
ENSMUSG00000057093.14	Zfp607b	protein_coding	6.278	1.786	0	0.008
ENSMUSG00000012042.8	4930579F01Rik	protein_coding	6.276	1.615	0	0.003
ENSMUSG00000058741.4	Prr19	protein_coding	6.269	1.975	0.002	0.019
ENSMUSG00000110993.1	AC105958.1	TEC	6.263	1.914	0.001	0.015
ENSMUSG00000090031.2	4732440D04Rik	antisense_RNA	6.261	1.91	0.001	0.015
ENSMUSG00000022788.16	Fgd4	protein_coding	6.258	1.653	0	0.004
ENSMUSG00000008035.12	Mid1ip1	protein_coding	6.256	1.909	0.001	0.015
ENSMUSG00000035759.4	Bbs10	protein_coding	6.253	1.955	0.001	0.018
ENSMUSG00000097699.2	5430400D12Rik	bidirectional_promoter_lncRNA	6.252	1.904	0.001	0.015
ENSMUSG00000023043.6	Krt18	protein_coding	6.249	1.458	0	0.001
ENSMUSG00000085973.1	Gm14742	lincRNA	6.248	1.955	0.001	0.018
ENSMUSG00000019997.11	Ctgf	protein_coding	6.224	1.932	0.001	0.017
ENSMUSG00000020423.6	Btg2	protein_coding	6.221	1.197	0	0
ENSMUSG00000078776.9	9530053A07Rik	protein_coding	6.217	2.029	0.002	0.024
ENSMUSG00000108214.1	Gm43982	TEC	6.215	1.984	0.002	0.021
ENSMUSG00000024399.5	Ltb	protein_coding	6.211	1.959	0.002	0.019
ENSMUSG00000048175.13	Asb8	protein_coding	6.206	1.077	0	0
ENSMUSG00000025481.12	Urah	protein_coding	6.205	1.495	0	0.001
ENSMUSG00000026510.10	Trp53bp2	protein_coding	6.202	1.905	0.001	0.015
ENSMUSG00000032537.15	Ephb1	protein_coding	6.201	1.989	0.002	0.022
ENSMUSG00000070618.10	BC080695	protein_coding	6.194	2.004	0.002	0.023
ENSMUSG00000008384.8	Sertad1	protein_coding	6.193	1.186	0	0
ENSMUSG00000030386.18	Zfp606	protein_coding	6.185	1.926	0.001	0.017
ENSMUSG00000018648.15	Dusp14	protein_coding	6.179	1.016	0	0
ENSMUSG00000063576.11	Klhdc3	protein_coding	6.179	1.983	0.002	0.022
ENSMUSG00000112850.1	Gm9176	processed_pseudogene	6.175	1.288	0	0
ENSMUSG00000115422.1	AC122356.1	lincRNA	6.174	2.162	0.004	0.038
ENSMUSG00000097525.2	Platr31	antisense_RNA	6.17	2.005	0.002	0.023
ENSMUSG00000063846.8	Gm21731	protein_coding	6.168	2.015	0.002	0.024
ENSMUSG00000113836.1	AC124426.1	transcribed_processed_pseudogene	6.165	1.264	0	0
ENSMUSG00000095909.1	Gm10324	protein_coding	6.161	1.92	0.001	0.017
ENSMUSG00000089726.2	Mir17hg	lincRNA	6.146	1.409	0	0.001
ENSMUSG00000034731.10	Dgkh	protein_coding	6.146	1.969	0.002	0.021
ENSMUSG00000100632.1	9430060I03Rik	antisense_RNA	6.14	1.977	0.002	0.022
ENSMUSG00000000085.16	Scmh1	protein_coding	6.134	1.689	0	0.006
ENSMUSG00000040997.13	Abhd4	protein_coding	6.13	1.34	0	0
ENSMUSG00000050846.8	Zfp623	protein_coding	6.126	1.261	0	0
ENSMUSG00000057321.2	Usp17ld	protein_coding	6.12	1.95	0.002	0.021
ENSMUSG00000002504.14	Slc9a3r2	protein_coding	6.118	2.097	0.004	0.033
ENSMUSG00000030303.15	Far2	protein_coding	6.108	1.959	0.002	0.022
ENSMUSG00000037535.5	1700021A07Rik	lincRNA	6.104	1.952	0.002	0.021
ENSMUSG00000110631.1	Gm42047	lincRNA	6.1	2.009	0.002	0.026
ENSMUSG00000089857.9	Zfp882	protein_coding	6.097	2.002	0.002	0.025
ENSMUSG00000048458.8	Fam212b	protein_coding	6.093	2.018	0.003	0.027
ENSMUSG00000020422.13	Tns3	protein_coding	6.088	1.956	0.002	0.022
ENSMUSG00000098702.1	1500015A07Rik	antisense_RNA	6.088	1.969	0.002	0.023
ENSMUSG00000073723.10	Gm13102	protein_coding	6.086	0.995	0	0
ENSMUSG00000031934.14	Panx1	protein_coding	6.085	1.942	0.002	0.021
ENSMUSG00000046791.8	Riox1	protein_coding	6.084	1.423	0	0.001
ENSMUSG00000051335.6	Gfod1	protein_coding	6.078	2.06	0.003	0.031
ENSMUSG00000068252.5	Apol7b	protein_coding	6.075	1.953	0.002	0.022
ENSMUSG00000024232.1	Bambi	protein_coding	6.074	1.234	0	0
ENSMUSG00000029863.13	Casp2	protein_coding	6.073	1.651	0	0.005
ENSMUSG00000014039.17	Prdm15	protein_coding	6.072	1.941	0.002	0.021
ENSMUSG00000039450.11	Dcxr	protein_coding	6.059	1.05	0	0
ENSMUSG00000004266.15	Ptpn6	protein_coding	6.059	1.984	0.002	0.025
ENSMUSG00000029771.12	Irf5	protein_coding	6.049	2.112	0.004	0.037
ENSMUSG00000049225.14	Pdp1	protein_coding	6.045	1.955	0.002	0.023
ENSMUSG00000019851.8	Perp	protein_coding	6.043	1.111	0	0
ENSMUSG00000108763.1	Gm36028	protein_coding	6.042	1.998	0.002	0.027
ENSMUSG00000039738.16	Slx4	protein_coding	6.039	1.437	0	0.001
ENSMUSG00000108085.1	A930014E10Rik	lincRNA	6.036	1.334	0	0
ENSMUSG00000039804.15	Ncoa5	protein_coding	6.031	1.63	0	0.005
ENSMUSG00000110556.1	Gm45762	TEC	6.026	1.956	0.002	0.023
ENSMUSG00000079008.2	Gm14124	protein_coding	6.024	1.687	0	0.007
ENSMUSG00000043572.7	Pars2	protein_coding	6.023	2.005	0.003	0.028
ENSMUSG00000040187.15	Arntl2	protein_coding	6.023	2.113	0.004	0.038
ENSMUSG00000096795.4	Zfp433	protein_coding	6.021	1.688	0	0.007
ENSMUSG00000033769.16	Exoc6b	protein_coding	6.02	1.64	0	0.005
ENSMUSG00000031997.9	Trpc6	protein_coding	6.018	1.986	0.002	0.026
ENSMUSG00000020108.4	Ddit4	protein_coding	6.017	1.477	0	0.002
ENSMUSG00000073497.6	AA792892	protein_coding	6.014	1.854	0.001	0.016
ENSMUSG00000097345.1	AA543186	lincRNA	6.013	1.965	0.002	0.024
ENSMUSG00000020648.3	Dus4l	protein_coding	6.013	2.01	0.003	0.028
ENSMUSG00000107118.1	Gm42986	TEC	6.012	2.048	0.003	0.032
ENSMUSG00000049491.15	Slc36a3	protein_coding	6.006	1.993	0.003	0.027
ENSMUSG00000027956.11	Tmem144	protein_coding	6.004	1.247	0	0
ENSMUSG00000110010.1	Gm45629	TEC	6.002	2.03	0.003	0.031
ENSMUSG00000079038.3	D130040H23Rik	protein_coding	5.998	1.346	0	0
ENSMUSG00000045411.16	2410002F23Rik	protein_coding	5.995	1.257	0	0
ENSMUSG00000020774.9	Aspa	protein_coding	5.992	1.968	0.002	0.025
ENSMUSG00000050075.8	Gpr171	protein_coding	5.984	2.024	0.003	0.031
ENSMUSG00000089687.2	Rab42	protein_coding	5.978	1.755	0.001	0.011
ENSMUSG00000074867.4	Zfp808	protein_coding	5.976	1.212	0	0
ENSMUSG00000040363.15	Bcor	protein_coding	5.969	1.314	0	0
ENSMUSG00000035104.14	Eva1a	protein_coding	5.969	1.939	0.002	0.023
ENSMUSG00000054379.7	2410024N13Rik	pseudogene	5.964	1.987	0.003	0.028
ENSMUSG00000035455.12	Fignl1	protein_coding	5.961	1.111	0	0
ENSMUSG00000114771.1	AC163667.1	lincRNA	5.958	0.869	0	0
ENSMUSG00000021194.6	Chga	protein_coding	5.955	1.657	0	0.007
ENSMUSG00000073724.12	Pramel4	protein_coding	5.948	0.92	0	0
ENSMUSG00000022750.17	Klhl22	protein_coding	5.947	1.447	0	0.001
ENSMUSG00000015189.12	Casd1	protein_coding	5.947	2.002	0.003	0.03
ENSMUSG00000030924.16	Rexo5	protein_coding	5.943	1.689	0	0.008
ENSMUSG00000026609.15	Ush2a	protein_coding	5.938	2.119	0.005	0.043
ENSMUSG00000031297.14	Slc7a3	protein_coding	5.937	2.01	0.003	0.031
ENSMUSG00000022526.7	Zfp251	protein_coding	5.932	2.035	0.004	0.033
ENSMUSG00000093847.2	Gm5039	protein_coding	5.93	1.694	0	0.008
ENSMUSG00000018377.10	Vezf1	protein_coding	5.926	1.472	0	0.002
ENSMUSG00000006517.5	Mvd	protein_coding	5.926	1.598	0	0.005
ENSMUSG00000025202.7	Scd3	protein_coding	5.92	1.137	0	0
ENSMUSG00000086370.8	Ftx	lincRNA	5.92	2.004	0.003	0.031
ENSMUSG00000058748.9	Zfp958	protein_coding	5.917	0.859	0	0
ENSMUSG00000030145.14	Zfp248	protein_coding	5.917	1.453	0	0.002
ENSMUSG00000113342.1	AA414992	TEC	5.914	1.732	0.001	0.01
ENSMUSG00000039329.8	Tex19.1	protein_coding	5.912	0.908	0	0
ENSMUSG00000021540.16	Smad5	protein_coding	5.91	1.69	0	0.008
ENSMUSG00000030064.16	Frmd4b	protein_coding	5.909	1.638	0	0.006
ENSMUSG00000097776.1	Gm26795	lincRNA	5.908	2.102	0.005	0.042
ENSMUSG00000022150.16	Dab2	protein_coding	5.905	0.978	0	0
ENSMUSG00000098030.1	Gm6771	processed_pseudogene	5.903	1.993	0.003	0.03
ENSMUSG00000023050.8	Map3k12	protein_coding	5.903	2.035	0.004	0.034
ENSMUSG00000048490.13	Nrip1	protein_coding	5.902	1.45	0	0.002
ENSMUSG00000039910.10	Cited2	protein_coding	5.901	1.384	0	0.001
ENSMUSG00000078869.2	Gm14409	protein_coding	5.901	2.147	0.006	0.047
ENSMUSG00000027829.15	Ccnl1	protein_coding	5.897	1.09	0	0
ENSMUSG00000044576.6	Garem2	protein_coding	5.896	2.049	0.004	0.036
ENSMUSG00000087598.9	Zfp111	protein_coding	5.895	1.696	0.001	0.009
ENSMUSG00000008136.14	Fhl2	protein_coding	5.891	1.484	0	0.002
ENSMUSG00000111131.1	9930024M15Rik	TEC	5.891	2.078	0.005	0.04
ENSMUSG00000083576.1	Gm16411	processed_pseudogene	5.886	2.081	0.005	0.04
ENSMUSG00000109299.1	Gm45164	lincRNA	5.885	2.037	0.004	0.035
ENSMUSG00000026826.13	Nr4a2	protein_coding	5.884	2.011	0.003	0.033
ENSMUSG00000021375.10	Kif13a	protein_coding	5.882	2.028	0.004	0.034
ENSMUSG00000051726.6	Kcnf1	protein_coding	5.88	2.075	0.005	0.04
ENSMUSG00000070732.2	Rbm44	protein_coding	5.878	1.79	0.001	0.014
ENSMUSG00000028051.10	Hcn3	protein_coding	5.878	2.054	0.004	0.037
ENSMUSG00000047648.13	Fbxo30	protein_coding	5.874	0.995	0	0
ENSMUSG00000025271.13	Pfkfb1	protein_coding	5.874	2.05	0.004	0.037
ENSMUSG00000045598.10	Zfp553	protein_coding	5.87	1.686	0	0.009
ENSMUSG00000029819.6	Npy	protein_coding	5.869	2.094	0.005	0.042
ENSMUSG00000112883.1	AC133207.3	lincRNA	5.869	2.094	0.005	0.042
ENSMUSG00000096803.1	Gm6803	protein_coding	5.867	2.019	0.004	0.034
ENSMUSG00000002083.13	Bbc3	protein_coding	5.864	2.075	0.005	0.041
ENSMUSG00000048550.17	Thnsl1	protein_coding	5.861	2.066	0.005	0.04
ENSMUSG00000042759.12	Apobr	protein_coding	5.853	2.059	0.004	0.039
ENSMUSG00000026815.14	Gfi1b	protein_coding	5.85	1.95	0.003	0.028
ENSMUSG00000078537.3	B020031M17Rik	protein_coding	5.849	2.048	0.004	0.038
ENSMUSG00000036553.16	Sh3tc1	protein_coding	5.849	2.056	0.004	0.039
ENSMUSG00000020275.9	Rel	protein_coding	5.848	2.057	0.004	0.039
ENSMUSG00000067424.12	Zfp563	protein_coding	5.842	2.03	0.004	0.036
ENSMUSG00000044337.5	Ackr3	protein_coding	5.842	2.076	0.005	0.042
ENSMUSG00000004344.12	Gpx5	protein_coding	5.831	2.078	0.005	0.042
ENSMUSG00000104717.1	Gm33969	lincRNA	5.828	2.135	0.006	0.049
ENSMUSG00000037525.4	Bcdin3d	protein_coding	5.823	1.317	0	0.001
ENSMUSG00000064329.13	Scn1a	protein_coding	5.821	2.04	0.004	0.038
ENSMUSG00000035451.7	Foxa1	protein_coding	5.818	1.395	0	0.001
ENSMUSG00000010045.2	Tmem115	protein_coding	5.816	2.073	0.005	0.042
ENSMUSG00000109993.1	Gm45659	lincRNA	5.815	2.07	0.005	0.042
ENSMUSG00000076430.1	Hus1b	protein_coding	5.808	2.045	0.005	0.039
ENSMUSG00000090641.2	Zfp712	protein_coding	5.807	2.045	0.005	0.039
ENSMUSG00000068245.14	Phf11d	protein_coding	5.804	1.55	0	0.004
ENSMUSG00000053178.5	Mterf1b	protein_coding	5.804	2.028	0.004	0.037
ENSMUSG00000028454.16	Pigo	protein_coding	5.8	1.725	0.001	0.012
ENSMUSG00000048120.16	Entpd1	protein_coding	5.799	2.087	0.005	0.045
ENSMUSG00000040102.10	Klhl42	protein_coding	5.795	1.215	0	0
ENSMUSG00000065767.1	Gm23849	snRNA	5.792	2.074	0.005	0.043
ENSMUSG00000030103.11	Bhlhe40	protein_coding	5.78	1.718	0.001	0.012
ENSMUSG00000031837.14	Necab2	protein_coding	5.778	2.112	0.006	0.048
ENSMUSG00000102813.1	Gm37795	TEC	5.775	2.097	0.006	0.047
ENSMUSG00000031750.15	Il34	protein_coding	5.774	2.061	0.005	0.043
ENSMUSG00000069456.4	Rdh16	protein_coding	5.771	1.649	0	0.008
ENSMUSG00000078350.11	Smim1	protein_coding	5.769	1.309	0	0.001
ENSMUSG00000109313.1	Gm44693	lincRNA	5.766	1.233	0	0
ENSMUSG00000107461.1	Gm44045	TEC	5.757	2.063	0.005	0.043
ENSMUSG00000040749.11	Siah1b	protein_coding	5.752	1.81	0.001	0.019
ENSMUSG00000047843.16	Bri3	protein_coding	5.751	1.697	0.001	0.011
ENSMUSG00000078872.9	Gm14401	protein_coding	5.744	1.024	0	0
ENSMUSG00000028933.11	Xrcc2	protein_coding	5.74	1.475	0	0.003
ENSMUSG00000045252.11	Zfp574	protein_coding	5.735	1.791	0.001	0.018
ENSMUSG00000027615.14	Hps3	protein_coding	5.728	2.056	0.005	0.044
ENSMUSG00000097047.1	1110020A21Rik	lincRNA	5.727	2.088	0.006	0.048
ENSMUSG00000109511.1	Nup62	protein_coding	5.718	0.97	0	0
ENSMUSG00000079642.2	Gm6268	protein_coding	5.717	1.696	0.001	0.012
ENSMUSG00000022125.7	Cln5	protein_coding	5.712	1.283	0	0
ENSMUSG00000020273.13	Papolg	protein_coding	5.71	1.339	0	0.001
ENSMUSG00000043155.4	Hpdl	protein_coding	5.706	1.183	0	0
ENSMUSG00000096259.2	Gm3106	protein_coding	5.7	2.034	0.005	0.043
ENSMUSG00000031651.5	Triml1	protein_coding	5.699	1.788	0.001	0.018
ENSMUSG00000020564.17	Atxn7l1	protein_coding	5.697	1.813	0.002	0.02
ENSMUSG00000030034.11	Ino80b	protein_coding	5.685	1.504	0	0.004
ENSMUSG00000112424.1	Gm6494	processed_pseudogene	5.682	2.073	0.006	0.048
ENSMUSG00000024622.7	Hmgxb3	protein_coding	5.676	2.076	0.006	0.049
ENSMUSG00000062300.14	Nectin2	protein_coding	5.675	1.741	0.001	0.015
ENSMUSG00000110625.1	5033426E14Rik	lincRNA	5.673	1.895	0.003	0.028
ENSMUSG00000115458.1	AC140244.1	processed_pseudogene	5.669	1.094	0	0
ENSMUSG00000112160.1	AC158605.2	protein_coding	5.666	1.092	0	0
ENSMUSG00000062116.10	Zfp954	protein_coding	5.651	1.179	0	0
ENSMUSG00000042408.13	Zmym6	protein_coding	5.65	1.714	0.001	0.014
ENSMUSG00000026672.11	Optn	protein_coding	5.644	1.354	0	0.001
ENSMUSG00000026433.13	Rab29	protein_coding	5.64	1.421	0	0.002
ENSMUSG00000007379.15	Dennd2c	protein_coding	5.639	1.672	0.001	0.012
ENSMUSG00000110944.1	Gm19174	processed_pseudogene	5.635	1.754	0.001	0.017
ENSMUSG00000025209.4	Twnk	protein_coding	5.627	1.519	0	0.005
ENSMUSG00000027882.18	Stxbp3	protein_coding	5.624	1.114	0	0
ENSMUSG00000063383.5	Zfp947	protein_coding	5.62	1.194	0	0
ENSMUSG00000037640.15	Zfp60	protein_coding	5.616	1.233	0	0
ENSMUSG00000025104.13	Hdgfl3	protein_coding	5.602	1.707	0.001	0.015
ENSMUSG00000089889.2	0610040B10Rik	antisense_RNA	5.599	1.741	0.001	0.017
ENSMUSG00000063047.9	Zfp780b	protein_coding	5.593	1.526	0	0.005
ENSMUSG00000084803.8	5830444B04Rik	processed_transcript	5.573	1.405	0	0.002
ENSMUSG00000083161.2	Gm11427	transcribed_unprocessed_pseudogene	5.568	1.725	0.001	0.017
ENSMUSG00000047642.15	D930020B18Rik	protein_coding	5.567	1.731	0.001	0.017
ENSMUSG00000079018.10	Ly6c1	protein_coding	5.562	1.331	0	0.001
ENSMUSG00000110277.1	Gm45871	protein_coding	5.558	0.984	0	0
ENSMUSG00000054169.7	Ceacam10	protein_coding	5.549	0.993	0	0
ENSMUSG00000018541.10	Cwc25	protein_coding	5.549	1.032	0	0
ENSMUSG00000024055.14	Cyp4f13	protein_coding	5.549	1.763	0.002	0.02
ENSMUSG00000034271.16	Jdp2	protein_coding	5.548	1.848	0.003	0.028
ENSMUSG00000062175.13	Tgif2	protein_coding	5.541	1.758	0.002	0.02
ENSMUSG00000093594.1	Gm20707	lincRNA	5.541	1.834	0.003	0.027
ENSMUSG00000028347.14	Tmeff1	protein_coding	5.539	1.378	0	0.002
ENSMUSG00000005968.14	Tuft1	protein_coding	5.537	1.561	0	0.007
ENSMUSG00000029726.16	Mepce	protein_coding	5.534	1.542	0	0.007
ENSMUSG00000031681.16	Smad1	protein_coding	5.534	1.542	0	0.007
ENSMUSG00000008999.7	Bmp7	protein_coding	5.533	1.731	0.001	0.018
ENSMUSG00000042213.17	Zfand4	protein_coding	5.527	1.284	0	0.001
ENSMUSG00000036721.14	Zscan12	protein_coding	5.522	1.24	0	0
ENSMUSG00000019773.7	Fbxo5	protein_coding	5.521	1.115	0	0
ENSMUSG00000028707.15	Dmbx1	protein_coding	5.521	1.849	0.003	0.029
ENSMUSG00000037536.14	Fbxo34	protein_coding	5.517	1.139	0	0
ENSMUSG00000052180.15	Serpinb6c	protein_coding	5.509	1.595	0.001	0.009
ENSMUSG00000035495.15	Tstd2	protein_coding	5.508	1.521	0	0.006
ENSMUSG00000082023.3	Gm14407	processed_pseudogene	5.506	1.864	0.003	0.031
ENSMUSG00000021668.15	Polk	protein_coding	5.5	1.147	0	0
ENSMUSG00000099708.1	Gm29361	antisense_RNA	5.5	1.747	0.002	0.02
ENSMUSG00000040410.14	Fbxl4	protein_coding	5.499	1.291	0	0.001
ENSMUSG00000023932.8	Cdc5l	protein_coding	5.498	0.877	0	0
ENSMUSG00000026814.16	Eng	protein_coding	5.496	1.907	0.004	0.036
ENSMUSG00000033454.6	Zbtb1	protein_coding	5.492	1.086	0	0
ENSMUSG00000043789.7	Vwce	protein_coding	5.491	1.838	0.003	0.029
ENSMUSG00000032425.15	Zfp949	protein_coding	5.489	1.791	0.002	0.024
ENSMUSG00000073557.11	Ppp1r12b	protein_coding	5.482	1.405	0	0.003
ENSMUSG00000031024.13	St5	protein_coding	5.478	1.473	0	0.005
ENSMUSG00000086993.1	Rsf1os2	antisense_RNA	5.473	1.757	0.002	0.022
ENSMUSG00000051176.6	Zfp42	protein_coding	5.47	1.024	0	0
ENSMUSG00000078435.5	AU041133	protein_coding	5.466	1.171	0	0
ENSMUSG00000085379.1	2310058D17Rik	processed_transcript	5.461	1.776	0.002	0.024
ENSMUSG00000062110.14	Scfd2	protein_coding	5.459	1.338	0	0.002
ENSMUSG00000032131.16	Abcg4	protein_coding	5.459	1.631	0.001	0.012
ENSMUSG00000026548.4	Slamf9	protein_coding	5.454	1.832	0.003	0.029
ENSMUSG00000051224.13	Tceanc	protein_coding	5.452	1.861	0.003	0.032
ENSMUSG00000034460.9	Six4	protein_coding	5.446	1.811	0.003	0.028
ENSMUSG00000041328.16	Pcf11	protein_coding	5.44	1.163	0	0
ENSMUSG00000030847.8	Bag3	protein_coding	5.438	1.455	0	0.004
ENSMUSG00000026520.8	Pycr2	protein_coding	5.438	1.513	0	0.007
ENSMUSG00000044786.6	Zfp36	protein_coding	5.437	1.468	0	0.005
ENSMUSG00000021285.15	Ppp1r13b	protein_coding	5.437	1.531	0	0.007
ENSMUSG00000078817.4	Nlrp12	protein_coding	5.43	1.055	0	0
ENSMUSG00000039194.15	Rlbp1	protein_coding	5.424	1.805	0.003	0.028
ENSMUSG00000008429.8	Herpud2	protein_coding	5.421	1.17	0	0
ENSMUSG00000015659.12	Serac1	protein_coding	5.409	1.675	0.001	0.017
ENSMUSG00000003559.7	As3mt	protein_coding	5.409	1.869	0.004	0.035
ENSMUSG00000022519.13	Srl	protein_coding	5.406	1.887	0.004	0.037
ENSMUSG00000022528.7	Hes1	protein_coding	5.405	1.09	0	0
ENSMUSG00000044703.5	Phf11a	protein_coding	5.391	1.398	0	0.003
ENSMUSG00000021065.16	Fut8	protein_coding	5.372	1.744	0.002	0.023
ENSMUSG00000094595.1	Fsbp	protein_coding	5.368	1.805	0.003	0.03
ENSMUSG00000093489.1	Gm20625	lincRNA	5.365	1.405	0	0.003
ENSMUSG00000066595.9	Flvcr1	protein_coding	5.361	1.521	0	0.008
ENSMUSG00000034509.8	Mad2l1bp	protein_coding	5.36	0.929	0	0
ENSMUSG00000026970.16	Rbms1	protein_coding	5.351	1.486	0	0.006
ENSMUSG00000085334.7	Gm12940	processed_transcript	5.349	1.859	0.004	0.036
ENSMUSG00000029763.17	Exoc4	protein_coding	5.348	1.084	0	0
ENSMUSG00000031022.15	BC051019	protein_coding	5.347	1.788	0.003	0.029
ENSMUSG00000033960.5	Jcad	protein_coding	5.34	1.818	0.003	0.032
ENSMUSG00000081208.1	Gm11400	processed_pseudogene	5.332	1.878	0.005	0.039
ENSMUSG00000071076.6	Jund	protein_coding	5.331	1.65	0.001	0.017
ENSMUSG00000078546.8	Zfp995	protein_coding	5.33	1.302	0	0.002
ENSMUSG00000073197.9	5730507C01Rik	protein_coding	5.328	1.428	0	0.004
ENSMUSG00000024378.9	Stard4	protein_coding	5.327	1.174	0	0
ENSMUSG00000102311.1	Gm5543	unprocessed_pseudogene	5.327	1.958	0.007	0.05
ENSMUSG00000026098.13	Pms1	protein_coding	5.324	1.184	0	0
ENSMUSG00000109834.1	Gm5650	processed_pseudogene	5.319	1.806	0.003	0.031
ENSMUSG00000054855.13	Rnd1	protein_coding	5.318	1.908	0.005	0.044
ENSMUSG00000038936.13	Sccpdh	protein_coding	5.315	1.372	0	0.003
ENSMUSG00000023827.8	Agpat4	protein_coding	5.314	1.914	0.006	0.045
ENSMUSG00000047501.3	Cldn4	protein_coding	5.303	0.991	0	0
ENSMUSG00000049971.17	Glt1d1	protein_coding	5.297	1.763	0.003	0.028
ENSMUSG00000031728.10	Zfp821	protein_coding	5.294	0.992	0	0
ENSMUSG00000026034.17	Clk1	protein_coding	5.29	1.055	0	0
ENSMUSG00000112428.1	AC164567.1	processed_pseudogene	5.282	1.205	0	0.001
ENSMUSG00000044068.6	Zrsr1	protein_coding	5.282	1.818	0.004	0.034
ENSMUSG00000057561.9	Eif1a	protein_coding	5.279	0.884	0	0
ENSMUSG00000001552.14	Jup	protein_coding	5.277	1.624	0.001	0.016
ENSMUSG00000019864.14	Rtn4ip1	protein_coding	5.267	1.6	0.001	0.014
ENSMUSG00000030793.4	Pycard	protein_coding	5.267	1.913	0.006	0.047
ENSMUSG00000028435.8	Aqp3	protein_coding	5.258	1.171	0	0
ENSMUSG00000078429.9	Ctdsp2	protein_coding	5.251	1.546	0.001	0.011
ENSMUSG00000049891.4	Gm7984	processed_pseudogene	5.241	1.387	0	0.004
ENSMUSG00000109408.1	A930037H05Rik	processed_transcript	5.233	1.581	0.001	0.014
ENSMUSG00000074802.11	Gas2l3	protein_coding	5.229	1.205	0	0.001
ENSMUSG00000094942.7	Gm3604	protein_coding	5.228	1.167	0	0
ENSMUSG00000019866.14	Crybg1	protein_coding	5.223	1.379	0	0.004
ENSMUSG00000066877.11	Nck2	protein_coding	5.221	1.254	0	0.001
ENSMUSG00000029468.17	P2rx7	protein_coding	5.218	1.09	0	0
ENSMUSG00000035235.13	Trim13	protein_coding	5.216	1.077	0	0
ENSMUSG00000020326.7	Ccng1	protein_coding	5.213	0.936	0	0
ENSMUSG00000099269.3	Calm5	protein_coding	5.211	1.386	0	0.004
ENSMUSG00000047824.13	Pygo2	protein_coding	5.207	1.817	0.004	0.037
ENSMUSG00000022114.5	Spry2	protein_coding	5.205	1.56	0.001	0.013
ENSMUSG00000022951.15	Rcan1	protein_coding	5.204	1.075	0	0
ENSMUSG00000027077.7	Smtnl1	protein_coding	5.202	1.888	0.006	0.047
ENSMUSG00000059897.5	Zfp930	protein_coding	5.201	1.007	0	0
ENSMUSG00000029381.16	Shroom3	protein_coding	5.201	1.667	0.002	0.021
ENSMUSG00000031668.14	Eif2ak3	protein_coding	5.192	1.389	0	0.004
ENSMUSG00000003812.13	Dnase2a	protein_coding	5.178	1.45	0	0.007
ENSMUSG00000020205.8	Phlda1	protein_coding	5.171	1.207	0	0.001
ENSMUSG00000091080.2	Prr23a1	protein_coding	5.168	1.231	0	0.001
ENSMUSG00000035045.17	Zc3h12b	protein_coding	5.168	1.837	0.005	0.042
ENSMUSG00000057134.5	Ado	protein_coding	5.167	1.389	0	0.005
ENSMUSG00000086380.1	Gm11195	lincRNA	5.164	1.808	0.004	0.038
ENSMUSG00000047220.5	Ccdc36	protein_coding	5.152	1.897	0.007	0.05
ENSMUSG00000001627.12	Ifrd1	protein_coding	5.142	0.995	0	0
ENSMUSG00000061536.13	Sec22c	protein_coding	5.141	1.831	0.005	0.042
ENSMUSG00000083227.1	Gm11546	unprocessed_pseudogene	5.14	1.491	0.001	0.01
ENSMUSG00000030790.15	Adm	protein_coding	5.14	1.565	0.001	0.014
ENSMUSG00000044646.14	Zbtb7c	protein_coding	5.14	1.848	0.005	0.044
ENSMUSG00000079737.4	3110001I22Rik	protein_coding	5.134	1.137	0	0
ENSMUSG00000032184.5	Lysmd2	protein_coding	5.134	1.521	0.001	0.012
ENSMUSG00000054648.7	Zfp869	protein_coding	5.121	1.239	0	0.001
ENSMUSG00000030036.8	Mogs	protein_coding	5.12	1.52	0.001	0.012
ENSMUSG00000072944.11	Nup62cl	protein_coding	5.112	1.292	0	0.002
ENSMUSG00000075000.11	Nrbf2	protein_coding	5.108	1.226	0	0.001
ENSMUSG00000030559.8	Rab38	protein_coding	5.108	1.452	0	0.008
ENSMUSG00000114688.1	AC160980.2	lincRNA	5.105	1.236	0	0.001
ENSMUSG00000040124.5	Gorab	protein_coding	5.103	1.413	0	0.006
ENSMUSG00000044147.8	Arf6	protein_coding	5.097	1.197	0	0.001
ENSMUSG00000037266.18	Rsrp1	protein_coding	5.096	1.015	0	0
ENSMUSG00000000628.10	Hk2	protein_coding	5.096	1.203	0	0.001
ENSMUSG00000005360.14	Slc1a3	protein_coding	5.096	1.876	0.007	0.05
ENSMUSG00000032068.14	Plet1	protein_coding	5.095	1.216	0	0.001
ENSMUSG00000031986.6	Sprtn	protein_coding	5.09	1.552	0.001	0.015
ENSMUSG00000050148.9	Ubqln2	protein_coding	5.087	1.535	0.001	0.013
ENSMUSG00000049686.14	Orai1	protein_coding	5.077	1.634	0.002	0.022
ENSMUSG00000066324.2	Impad1	protein_coding	5.076	0.94	0	0
ENSMUSG00000045679.14	Pqlc3	protein_coding	5.073	1.203	0	0.001
ENSMUSG00000021696.9	Elovl7	protein_coding	5.073	1.414	0	0.007
ENSMUSG00000103362.1	Tdpoz2	protein_coding	5.068	1.292	0	0.003
ENSMUSG00000025184.10	R3hcc1l	protein_coding	5.067	1.214	0	0.001
ENSMUSG00000004768.14	Rab23	protein_coding	5.065	1.239	0	0.002
ENSMUSG00000045284.9	Dcaf12l1	protein_coding	5.055	1.49	0.001	0.011
ENSMUSG00000043421.8	Hilpda	protein_coding	5.054	1.128	0	0
ENSMUSG00000035829.13	Ppp1r26	protein_coding	5.052	1.647	0.002	0.024
ENSMUSG00000029923.4	Rab19	protein_coding	5.052	1.843	0.006	0.048
ENSMUSG00000022010.19	Tsc22d1	protein_coding	5.051	1.033	0	0
ENSMUSG00000070371.11	Prss36	protein_coding	5.049	1.399	0	0.006
ENSMUSG00000110851.1	AC155813.1	lincRNA	5.043	1.313	0	0.003
ENSMUSG00000043872.14	Zmym1	protein_coding	5.035	1.128	0	0
ENSMUSG00000021326.12	Trim27	protein_coding	5.034	1.102	0	0
ENSMUSG00000039693.11	Msantd3	protein_coding	5.034	1.442	0	0.008
ENSMUSG00000048106.5	4632415L05Rik	lincRNA	5.034	1.828	0.006	0.047
ENSMUSG00000022353.10	Mtss1	protein_coding	5.023	1.336	0	0.004
ENSMUSG00000041255.2	Tmco5b	protein_coding	5.016	1.753	0.004	0.037
ENSMUSG00000062743.9	Zfp677	protein_coding	4.997	1.206	0	0.001
ENSMUSG00000072762.9	4930522L14Rik	protein_coding	4.995	0.882	0	0
ENSMUSG00000032818.15	Loxhd1	protein_coding	4.991	1.293	0	0.003
ENSMUSG00000021953.14	Tdh	protein_coding	4.99	1.161	0	0.001
ENSMUSG00000067430.7	Zfp763	protein_coding	4.986	1.145	0	0.001
ENSMUSG00000014361.5	Mertk	protein_coding	4.985	1.249	0	0.002
ENSMUSG00000029231.15	Pdgfra	protein_coding	4.982	1.463	0.001	0.011
ENSMUSG00000050213.6	Snip1	protein_coding	4.98	1.096	0	0
ENSMUSG00000001211.15	Agpat3	protein_coding	4.98	1.533	0.001	0.016
ENSMUSG00000094237.2	AF067063	protein_coding	4.976	1.236	0	0.002
ENSMUSG00000066880.15	Zfp617	protein_coding	4.975	1.272	0	0.003
ENSMUSG00000018604.18	Tbx3	protein_coding	4.974	1.095	0	0
ENSMUSG00000053286.11	Trmt1l	protein_coding	4.973	1.042	0	0
ENSMUSG00000046840.16	Hnf4aos	antisense_RNA	4.973	1.648	0.003	0.027
ENSMUSG00000068744.12	Psrc1	protein_coding	4.97	1.168	0	0.001
ENSMUSG00000033669.7	Zfp7	protein_coding	4.968	1.405	0	0.008
ENSMUSG00000076435.3	Acsf2	protein_coding	4.968	1.657	0.003	0.028
ENSMUSG00000025791.18	Pgm2	protein_coding	4.958	1.741	0.004	0.039
ENSMUSG00000025764.14	Jade1	protein_coding	4.952	1.326	0	0.004
ENSMUSG00000022442.15	Ttll1	protein_coding	4.948	1.704	0.004	0.034
ENSMUSG00000072109.11	A530040E14Rik	antisense_RNA	4.947	0.94	0	0
ENSMUSG00000057551.10	Zfp317	protein_coding	4.936	1.388	0	0.007
ENSMUSG00000032251.12	Irak1bp1	protein_coding	4.932	1.205	0	0.002
ENSMUSG00000033054.7	Npat	protein_coding	4.93	0.998	0	0
ENSMUSG00000036533.8	Cdc42ep3	protein_coding	4.93	1.233	0	0.002
ENSMUSG00000029600.10	Rita1	protein_coding	4.918	1.408	0	0.008
ENSMUSG00000093846.1	Gm4425	lincRNA	4.913	1.673	0.003	0.032
ENSMUSG00000089716.7	Gm6264	transcribed_unprocessed_pseudogene	4.911	1.343	0	0.005
ENSMUSG00000104401.1	Gm20750	lincRNA	4.906	1.46	0.001	0.012
ENSMUSG00000063049.4	Ing2	protein_coding	4.904	1.778	0.006	0.046
ENSMUSG00000058638.14	Zfp110	protein_coding	4.901	1.016	0	0
ENSMUSG00000044641.7	Pard6b	protein_coding	4.899	1.324	0	0.005
ENSMUSG00000103549.1	Gm17895	processed_pseudogene	4.897	1.615	0.002	0.026
ENSMUSG00000037174.18	Elf2	protein_coding	4.894	1.251	0	0.003
ENSMUSG00000028233.6	Tgs1	protein_coding	4.892	1.14	0	0.001
ENSMUSG00000089774.2	Slc5a3	protein_coding	4.884	1.084	0	0
ENSMUSG00000039137.18	Whrn	protein_coding	4.88	1.256	0	0.003
ENSMUSG00000063881.11	Olfr376	protein_coding	4.877	1.443	0.001	0.011
ENSMUSG00000022545.13	Ercc4	protein_coding	4.876	0.949	0	0
ENSMUSG00000017723.11	Wfdc2	protein_coding	4.875	1.757	0.006	0.045
ENSMUSG00000022833.6	Ccdc14	protein_coding	4.873	1.309	0	0.004
ENSMUSG00000040584.8	Abcb1a	protein_coding	4.872	1.264	0	0.003
ENSMUSG00000017756.9	Slc12a7	protein_coding	4.871	1.057	0	0
ENSMUSG00000034429.14	Zfp707	protein_coding	4.861	1.021	0	0
ENSMUSG00000092416.2	Zfp141	protein_coding	4.854	1.212	0	0.002
ENSMUSG00000094084.2	Tdpoz1	protein_coding	4.851	1.382	0	0.008
ENSMUSG00000095990.1	Zfp97	protein_coding	4.85	1.036	0	0
ENSMUSG00000063362.13	Alg11	protein_coding	4.848	1.23	0	0.002
ENSMUSG00000019301.5	Hsd17b1	protein_coding	4.846	1.421	0.001	0.011
ENSMUSG00000059981.12	Taok2	protein_coding	4.846	1.556	0.002	0.022
ENSMUSG00000032594.11	Ip6k1	protein_coding	4.841	1.415	0.001	0.01
ENSMUSG00000026426.10	Arl8a	protein_coding	4.836	1.689	0.004	0.037
ENSMUSG00000035392.17	Dennd1a	protein_coding	4.833	1.662	0.004	0.034
ENSMUSG00000096718.2	Zfp781	protein_coding	4.831	1.647	0.003	0.032
ENSMUSG00000060149.6	BC002059	lincRNA	4.824	1.238	0	0.003
ENSMUSG00000050088.9	1600012H06Rik	protein_coding	4.822	1.011	0	0
ENSMUSG00000076441.9	Ass1	protein_coding	4.81	1.374	0	0.008
ENSMUSG00000004043.14	Stat5a	protein_coding	4.809	1.403	0.001	0.01
ENSMUSG00000109392.1	Gm5737	protein_coding	4.804	1.715	0.005	0.043
ENSMUSG00000027630.13	Tbl1xr1	protein_coding	4.797	1.184	0	0.002
ENSMUSG00000033295.14	Ptprf	protein_coding	4.788	1.601	0.003	0.028
ENSMUSG00000028634.17	Hivep3	protein_coding	4.787	1.599	0.003	0.028
ENSMUSG00000022248.14	Rad1	protein_coding	4.784	1.023	0	0
ENSMUSG00000017009.3	Sdc4	protein_coding	4.783	1.173	0	0.002
ENSMUSG00000021476.9	Habp4	protein_coding	4.782	1.641	0.004	0.034
ENSMUSG00000030543.10	Mesp2	protein_coding	4.778	1.562	0.002	0.024
ENSMUSG00000097195.9	Snhg5	processed_transcript	4.776	0.89	0	0
ENSMUSG00000062519.13	Zfp398	protein_coding	4.775	1.737	0.006	0.047
ENSMUSG00000018102.5	Hist1h2bc	protein_coding	4.774	1.018	0	0
ENSMUSG00000097222.1	1010001N08Rik	lincRNA	4.773	1.271	0	0.004
ENSMUSG00000107909.1	2610017A05Rik	TEC	4.77	1.403	0.001	0.011
ENSMUSG00000108481.1	Gm33248	sense_intronic	4.768	1.224	0	0.003
ENSMUSG00000025838.12	Pramel6	protein_coding	4.766	0.981	0	0
ENSMUSG00000019845.8	Tube1	protein_coding	4.751	1.32	0	0.006
ENSMUSG00000033213.16	AA467197	protein_coding	4.747	1.093	0	0.001
ENSMUSG00000028086.15	Fbxw7	protein_coding	4.737	1.568	0.003	0.027
ENSMUSG00000007610.15	Gtpbp3	protein_coding	4.735	1.732	0.006	0.048
ENSMUSG00000079598.3	Clec2l	protein_coding	4.729	1.696	0.005	0.044
ENSMUSG00000048707.9	Tprn	protein_coding	4.725	1.231	0	0.003
ENSMUSG00000021965.3	Ska3	protein_coding	4.724	1.09	0	0.001
ENSMUSG00000031489.15	Adrb3	protein_coding	4.724	1.521	0.002	0.022
ENSMUSG00000038876.12	Rnf146	protein_coding	4.723	1.423	0.001	0.013
ENSMUSG00000021686.5	Ap3b1	protein_coding	4.722	1.074	0	0.001
ENSMUSG00000047757.16	Fancb	protein_coding	4.722	1.286	0	0.005
ENSMUSG00000026655.15	Fam107b	protein_coding	4.721	0.924	0	0
ENSMUSG00000022911.10	Arl13b	protein_coding	4.717	1.234	0	0.003
ENSMUSG00000068394.4	Cep152	protein_coding	4.716	1.575	0.003	0.028
ENSMUSG00000055128.15	Cgrrf1	protein_coding	4.712	1.483	0.001	0.019
ENSMUSG00000046994.9	Mars2	protein_coding	4.702	1.295	0	0.006
ENSMUSG00000004446.12	Bid	protein_coding	4.698	1.108	0	0.001
ENSMUSG00000047193.16	Dync2h1	protein_coding	4.691	1.339	0	0.008
ENSMUSG00000052040.10	Klf13	protein_coding	4.688	1.164	0	0.002
ENSMUSG00000025008.15	Tctn3	protein_coding	4.686	1.39	0.001	0.012
ENSMUSG00000026708.16	Cenpl	protein_coding	4.678	1.297	0	0.006
ENSMUSG00000028114.16	Mettl14	protein_coding	4.675	1.178	0	0.002
ENSMUSG00000036478.8	Btg1	protein_coding	4.674	1.161	0	0.002
ENSMUSG00000037661.14	Gpr160	protein_coding	4.673	1.237	0	0.004
ENSMUSG00000027079.15	Clp1	protein_coding	4.671	1.119	0	0.001
ENSMUSG00000023921.8	Mut	protein_coding	4.67	1.46	0.001	0.018
ENSMUSG00000049969.3	Plekhf2	protein_coding	4.665	1.134	0	0.001
ENSMUSG00000031788.14	Kifc3	protein_coding	4.66	1.328	0	0.008
ENSMUSG00000035699.7	Slc51a	protein_coding	4.658	1.522	0.002	0.024
ENSMUSG00000044636.5	Csrnp2	protein_coding	4.656	0.864	0	0
ENSMUSG00000015702.13	Anxa9	protein_coding	4.651	1.669	0.005	0.044
ENSMUSG00000035623.14	Rsf1	protein_coding	4.65	1.047	0	0
ENSMUSG00000051469.14	Zfp24	protein_coding	4.65	1.322	0	0.008
ENSMUSG00000048756.11	Foxo3	protein_coding	4.649	0.974	0	0
ENSMUSG00000033728.14	Lrrc14	protein_coding	4.646	1.491	0.002	0.022
ENSMUSG00000030259.12	Rassf8	protein_coding	4.645	1.362	0.001	0.011
ENSMUSG00000034163.10	Zfc3h1	protein_coding	4.642	1.012	0	0
ENSMUSG00000047710.8	Champ1	protein_coding	4.64	1.087	0	0.001
ENSMUSG00000046961.7	Gpr156	protein_coding	4.638	1.505	0.002	0.023
ENSMUSG00000027575.19	Arfgap1	protein_coding	4.637	1.255	0	0.005
ENSMUSG00000066278.6	Vps37b	protein_coding	4.635	1.436	0.001	0.017
ENSMUSG00000038806.7	Sde2	protein_coding	4.619	0.966	0	0
ENSMUSG00000028699.9	Tspan1	protein_coding	4.618	1.099	0	0.001
ENSMUSG00000074794.10	Arrdc3	protein_coding	4.616	1.229	0	0.004
ENSMUSG00000020397.15	Med7	protein_coding	4.615	0.809	0	0
ENSMUSG00000087022.4	9130024F11Rik	processed_transcript	4.611	1.599	0.004	0.036
ENSMUSG00000043895.6	S1pr2	protein_coding	4.601	1.431	0.001	0.017
ENSMUSG00000061024.8	Rrs1	protein_coding	4.596	1.193	0	0.003
ENSMUSG00000020697.16	Lig3	protein_coding	4.587	1.36	0.001	0.012
ENSMUSG00000091834.2	Gm17177	transcribed_unprocessed_pseudogene	4.585	1.44	0.001	0.018
ENSMUSG00000043702.9	Pde12	protein_coding	4.58	1.091	0	0.001
ENSMUSG00000019970.15	Sgk1	protein_coding	4.57	1.003	0	0
ENSMUSG00000113050.1	Gm8016	lincRNA	4.56	1.171	0	0.003
ENSMUSG00000046008.7	Pnlip	protein_coding	4.559	1.365	0.001	0.013
ENSMUSG00000074519.11	Zfp971	protein_coding	4.557	1.257	0	0.006
ENSMUSG00000078490.9	Cfap74	protein_coding	4.555	1.584	0.004	0.036
ENSMUSG00000035778.17	Ggta1	protein_coding	4.554	1.415	0.001	0.017
ENSMUSG00000045589.7	Frrs1l	protein_coding	4.553	1.534	0.003	0.03
ENSMUSG00000028199.18	Cryz	protein_coding	4.551	1.509	0.003	0.027
ENSMUSG00000021959.16	Lats2	protein_coding	4.548	1.326	0.001	0.01
ENSMUSG00000041132.11	N4bp2l1	protein_coding	4.546	1.1	0	0.001
ENSMUSG00000035007.5	Rundc1	protein_coding	4.545	1.611	0.005	0.041
ENSMUSG00000066798.3	Zbtb6	protein_coding	4.543	1.67	0.007	0.05
ENSMUSG00000090963.2	Gm17655	protein_coding	4.542	1.642	0.006	0.046
ENSMUSG00000029673.17	Auts2	protein_coding	4.541	1.424	0.001	0.018
ENSMUSG00000038843.17	Gcnt1	protein_coding	4.538	1.016	0	0
ENSMUSG00000055184.4	Fam72a	protein_coding	4.538	1.364	0.001	0.013
ENSMUSG00000110424.1	1700012D14Rik	processed_transcript	4.538	1.626	0.005	0.043
ENSMUSG00000073771.11	Btbd19	protein_coding	4.529	1.283	0	0.008
ENSMUSG00000071506.3	Tmem139	protein_coding	4.529	1.637	0.006	0.046
ENSMUSG00000111849.1	AC122428.4	lincRNA	4.528	1.621	0.005	0.043
ENSMUSG00000078866.10	Zfp970	protein_coding	4.519	1.37	0.001	0.014
ENSMUSG00000064090.14	Vrk2	protein_coding	4.515	1.114	0	0.002
ENSMUSG00000041396.13	Mettl18	protein_coding	4.515	1.358	0.001	0.013
ENSMUSG00000095315.1	Gm10130	protein_coding	4.507	1.178	0	0.003
ENSMUSG00000046010.7	Zfp830	protein_coding	4.5	1.177	0	0.003
ENSMUSG00000040430.18	Pitpnc1	protein_coding	4.5	1.519	0.003	0.03
ENSMUSG00000007872.3	Id3	protein_coding	4.496	1.082	0	0.001
ENSMUSG00000044847.13	Lsm11	protein_coding	4.494	1.209	0	0.005
ENSMUSG00000042650.3	Alkbh5	protein_coding	4.493	1.223	0	0.005
ENSMUSG00000028191.11	Bcl10	protein_coding	4.492	1.118	0	0.002
ENSMUSG00000024906.9	Mus81	protein_coding	4.491	1.621	0.006	0.045
ENSMUSG00000021756.12	Il6st	protein_coding	4.49	1.634	0.006	0.047
ENSMUSG00000018405.7	Mrm1	protein_coding	4.486	1.229	0	0.006
ENSMUSG00000024500.18	Ppp2r2b	protein_coding	4.482	1.012	0	0
ENSMUSG00000037594.11	BC022687	protein_coding	4.481	1.617	0.006	0.045
ENSMUSG00000006301.17	Tmbim1	protein_coding	4.464	1.434	0.002	0.022
ENSMUSG00000046733.7	Gprc5a	protein_coding	4.461	1.423	0.002	0.021
ENSMUSG00000036992.10	Nxt1	protein_coding	4.458	0.822	0	0
ENSMUSG00000024246.8	Thumpd2	protein_coding	4.458	1.531	0.004	0.034
ENSMUSG00000021384.14	Susd3	protein_coding	4.456	1.028	0	0.001
ENSMUSG00000024335.19	Brd2	protein_coding	4.452	0.962	0	0
ENSMUSG00000022025.13	Cnmd	protein_coding	4.449	1.011	0	0.001
ENSMUSG00000037204.6	Atg101	protein_coding	4.44	1.206	0	0.005
ENSMUSG00000055835.10	Zfp1	protein_coding	4.439	1.306	0.001	0.011
ENSMUSG00000026707.15	Nsun6	protein_coding	4.435	1.343	0.001	0.014
ENSMUSG00000053113.3	Socs3	protein_coding	4.434	1.516	0.003	0.033
ENSMUSG00000030264.14	Thumpd3	protein_coding	4.433	0.913	0	0
ENSMUSG00000034906.15	Ncaph	protein_coding	4.433	1.26	0	0.008
ENSMUSG00000023067.13	Cdkn1a	protein_coding	4.426	0.831	0	0
ENSMUSG00000036114.3	Rpp25l	protein_coding	4.424	1.206	0	0.005
ENSMUSG00000098923.1	Tmem185b	protein_coding	4.422	1.12	0	0.002
ENSMUSG00000097383.1	1500026H17Rik	bidirectional_promoter_lncRNA	4.422	1.481	0.003	0.029
ENSMUSG00000000078.7	Klf6	protein_coding	4.42	1.139	0	0.003
ENSMUSG00000021254.9	Gpatch2l	protein_coding	4.411	1.252	0	0.008
ENSMUSG00000045216.7	Hs6st1	protein_coding	4.408	1.285	0.001	0.01
ENSMUSG00000043284.12	Tmem11	protein_coding	4.397	1.034	0	0.001
ENSMUSG00000020134.13	Peli1	protein_coding	4.392	1.034	0	0.001
ENSMUSG00000020621.6	Rdh14	protein_coding	4.389	1.416	0.002	0.022
ENSMUSG00000000486.13	2020-09-01	protein_coding	4.388	1.477	0.003	0.03
ENSMUSG00000112869.1	AC164567.4	processed_pseudogene	4.387	1.563	0.005	0.042
ENSMUSG00000020464.15	Pnpt1	protein_coding	4.379	1.162	0	0.004
ENSMUSG00000029175.17	Slc35f6	protein_coding	4.377	1.148	0	0.004
ENSMUSG00000067787.10	Blcap	protein_coding	4.376	1.322	0.001	0.014
ENSMUSG00000057982.8	Zfp809	protein_coding	4.375	0.946	0	0
ENSMUSG00000058216.12	Gstp3	protein_coding	4.373	1.474	0.003	0.03
ENSMUSG00000025068.7	Gsto1	protein_coding	4.369	0.906	0	0
ENSMUSG00000024563.15	Smad2	protein_coding	4.369	1.149	0	0.004
ENSMUSG00000031758.10	Cdyl2	protein_coding	4.368	1.43	0.002	0.025
ENSMUSG00000027593.15	Raly	protein_coding	4.367	1.547	0.005	0.041
ENSMUSG00000018821.3	Avpi1	protein_coding	4.365	0.906	0	0
ENSMUSG00000051527.11	Usp29	protein_coding	4.365	1.338	0.001	0.015
ENSMUSG00000030688.15	Stard10	protein_coding	4.364	1.248	0	0.008
ENSMUSG00000024039.14	Cbs	protein_coding	4.361	1.306	0.001	0.013
ENSMUSG00000039740.6	Alg2	protein_coding	4.359	1.266	0.001	0.01
ENSMUSG00000031015.8	Swap70	protein_coding	4.357	1.384	0.002	0.02
ENSMUSG00000096910.1	Zfp955b	protein_coding	4.35	1.287	0.001	0.011
ENSMUSG00000058886.9	Deaf1	protein_coding	4.35	1.519	0.004	0.037
ENSMUSG00000039201.9	Tbc1d25	protein_coding	4.341	1.453	0.003	0.029
ENSMUSG00000056501.3	Cebpb	protein_coding	4.335	1.592	0.006	0.05
ENSMUSG00000025856.15	Pdgfa	protein_coding	4.329	1.153	0	0.004
ENSMUSG00000025958.14	Creb1	protein_coding	4.329	1.181	0	0.005
ENSMUSG00000022265.7	Ank	protein_coding	4.325	1.535	0.005	0.041
ENSMUSG00000030922.12	Lyrm1	protein_coding	4.324	0.91	0	0
ENSMUSG00000079104.4	Prps1l3	protein_coding	4.321	0.919	0	0
ENSMUSG00000021552.7	Gkap1	protein_coding	4.319	1.365	0.002	0.019
ENSMUSG00000030557.17	Mef2a	protein_coding	4.318	1.473	0.003	0.032
ENSMUSG00000034317.14	Trim59	protein_coding	4.317	0.917	0	0
ENSMUSG00000026782.15	Abi2	protein_coding	4.317	1.273	0.001	0.011
ENSMUSG00000015312.9	Gadd45b	protein_coding	4.316	1.267	0.001	0.011
ENSMUSG00000001376.17	Vps50	protein_coding	4.313	0.847	0	0
ENSMUSG00000021510.11	Zfp729a	protein_coding	4.313	1.143	0	0.004
ENSMUSG00000028920.9	Fbxo42	protein_coding	4.304	1.161	0	0.005
ENSMUSG00000025484.9	Bet1l	protein_coding	4.301	0.916	0	0
ENSMUSG00000035011.15	Zbtb7a	protein_coding	4.295	1.355	0.002	0.019
ENSMUSG00000037335.13	Hand1	protein_coding	4.294	1.035	0	0.001
ENSMUSG00000023892.7	Zfp51	protein_coding	4.293	1.132	0	0.004
ENSMUSG00000030468.12	Siglecg	protein_coding	4.291	1.525	0.005	0.042
ENSMUSG00000090015.8	Gm15446	protein_coding	4.29	0.806	0	0
ENSMUSG00000098176.1	Ccdc166	protein_coding	4.277	1.471	0.004	0.034
ENSMUSG00000068079.5	Tcf15	protein_coding	4.276	1.221	0	0.008
ENSMUSG00000074342.3	I830077J02Rik	protein_coding	4.276	1.554	0.006	0.047
ENSMUSG00000018509.8	Cenpv	protein_coding	4.265	1.548	0.006	0.047
ENSMUSG00000028291.7	Akirin2	protein_coding	4.259	0.9	0	0
ENSMUSG00000086704.1	Gm14582	antisense_RNA	4.256	1.399	0.002	0.025
ENSMUSG00000054594.13	Oscar	protein_coding	4.253	1.414	0.003	0.028
ENSMUSG00000029283.17	Cdc7	protein_coding	4.251	0.928	0	0
ENSMUSG00000037075.7	Rnf139	protein_coding	4.248	1.198	0	0.007
ENSMUSG00000085622.9	3110056K07Rik	processed_transcript	4.244	1.062	0	0.002
ENSMUSG00000071637.5	Cebpd	protein_coding	4.234	1.536	0.006	0.047
ENSMUSG00000027035.10	Cers6	protein_coding	4.232	1.017	0	0.001
ENSMUSG00000113730.1	AC170597.1	lincRNA	4.231	1.179	0	0.007
ENSMUSG00000026317.7	Cln8	protein_coding	4.23	1.151	0	0.005
ENSMUSG00000029729.12	Zkscan1	protein_coding	4.228	1.208	0	0.008
ENSMUSG00000114816.1	AC154506.4	processed_pseudogene	4.227	1.292	0.001	0.015
ENSMUSG00000085921.1	Gm13752	antisense_RNA	4.226	1.306	0.001	0.016
ENSMUSG00000048330.14	Ric3	protein_coding	4.221	1.161	0	0.006
ENSMUSG00000032318.12	Isl2	protein_coding	4.22	1.534	0.006	0.047
ENSMUSG00000029207.16	Apbb2	protein_coding	4.215	1.464	0.004	0.036
ENSMUSG00000042106.5	Fam212a	protein_coding	4.214	0.999	0	0.001
ENSMUSG00000030551.14	Nr2f2	protein_coding	4.212	1.47	0.004	0.037
ENSMUSG00000004988.9	Fxyd4	protein_coding	4.206	1.172	0	0.007
ENSMUSG00000107906.1	Gm5580	protein_coding	4.206	1.463	0.004	0.036
ENSMUSG00000109372.1	Gm19410	protein_coding	4.204	1.343	0.002	0.021
ENSMUSG00000032666.16	1700025G04Rik	protein_coding	4.202	1.376	0.002	0.025
ENSMUSG00000056537.11	Rlim	protein_coding	4.2	0.926	0	0
ENSMUSG00000027628.10	Aar2	protein_coding	4.2	1.377	0.002	0.025
ENSMUSG00000022760.15	Thap7	protein_coding	4.197	1.169	0	0.007
ENSMUSG00000019861.15	Gopc	protein_coding	4.193	1.222	0.001	0.01
ENSMUSG00000046603.16	Tcaim	protein_coding	4.193	1.401	0.003	0.028
ENSMUSG00000022286.16	Grhl2	protein_coding	4.189	0.878	0	0
ENSMUSG00000062309.8	Rpp25	protein_coding	4.187	1.222	0.001	0.01
ENSMUSG00000020889.11	Nr1d1	protein_coding	4.187	1.355	0.002	0.023
ENSMUSG00000029500.16	Pgam5	protein_coding	4.186	1.069	0	0.003
ENSMUSG00000027180.12	Fbxo3	protein_coding	4.182	1.365	0.002	0.024
ENSMUSG00000052912.7	Smarca5-ps	transcribed_processed_pseudogene	4.181	1.391	0.003	0.028
ENSMUSG00000040429.6	Mterf1a	protein_coding	4.176	1.391	0.003	0.028
ENSMUSG00000031669.10	Gins3	protein_coding	4.173	0.853	0	0
ENSMUSG00000037326.10	Capn15	protein_coding	4.17	1.469	0.005	0.04
ENSMUSG00000022779.14	Top3b	protein_coding	4.169	1.03	0	0.002
ENSMUSG00000045237.5	1110012L19Rik	protein_coding	4.165	1.044	0	0.002
ENSMUSG00000022864.13	D16Ertd472e	protein_coding	4.165	1.096	0	0.004
ENSMUSG00000112790.1	Gm33378	TEC	4.165	1.432	0.004	0.034
ENSMUSG00000026349.14	Ccnt2	protein_coding	4.157	0.974	0	0.001
ENSMUSG00000044250.8	Pced1b	protein_coding	4.155	1.486	0.005	0.043
ENSMUSG00000026398.14	Nr5a2	protein_coding	4.154	0.941	0	0.001
ENSMUSG00000097327.7	E030030I06Rik	protein_coding	4.151	0.837	0	0
ENSMUSG00000001983.7	Taco1	protein_coding	4.151	1.151	0	0.006
ENSMUSG00000104158.2	Gm38100	protein_coding	4.149	1.038	0	0.002
ENSMUSG00000030850.17	Ate1	protein_coding	4.147	1.028	0	0.002
ENSMUSG00000043323.16	Fbrsl1	protein_coding	4.147	1.104	0	0.004
ENSMUSG00000032350.9	Gclc	protein_coding	4.137	1.028	0	0.002
ENSMUSG00000038848.14	Ythdf1	protein_coding	4.135	1.151	0	0.007
ENSMUSG00000043252.8	Tmem64	protein_coding	4.133	1.21	0.001	0.01
ENSMUSG00000079423.6	Gm3286	protein_coding	4.127	1.234	0.001	0.012
ENSMUSG00000047832.9	Cdca4	protein_coding	4.12	1.124	0	0.005
ENSMUSG00000025372.16	Baiap2	protein_coding	4.118	1.124	0	0.005
ENSMUSG00000022664.11	Slc35a5	protein_coding	4.115	1.196	0.001	0.01
ENSMUSG00000022201.16	Zfr	protein_coding	4.113	0.849	0	0
ENSMUSG00000036822.6	Topors	protein_coding	4.113	0.99	0	0.001
ENSMUSG00000074165.10	Zfp788	protein_coding	4.102	1.063	0	0.003
ENSMUSG00000025626.16	Phf6	protein_coding	4.101	1.054	0	0.003
ENSMUSG00000067942.5	Zfp160	protein_coding	4.101	1.092	0	0.004
ENSMUSG00000027610.17	Gss	protein_coding	4.101	1.281	0.001	0.018
ENSMUSG00000027122.15	Arl14ep	protein_coding	4.097	1.153	0	0.007
ENSMUSG00000053819.16	Camk2d	protein_coding	4.096	1.269	0.001	0.017
ENSMUSG00000034801.13	Sos2	protein_coding	4.095	1.048	0	0.003
ENSMUSG00000050029.7	Rap2c	protein_coding	4.094	1.183	0.001	0.009
ENSMUSG00000027860.15	Vangl1	protein_coding	4.094	1.314	0.002	0.022
ENSMUSG00000090693.4	Trim43a	protein_coding	4.092	1.035	0	0.002
ENSMUSG00000041135.15	Ripk2	protein_coding	4.091	1.482	0.006	0.046
ENSMUSG00000037730.13	Mynn	protein_coding	4.09	1.148	0	0.007
ENSMUSG00000037824.6	Tspan14	protein_coding	4.087	1.251	0.001	0.015
ENSMUSG00000025935.10	Tram1	protein_coding	4.084	0.979	0	0.001
ENSMUSG00000018733.10	Pex12	protein_coding	4.084	1.057	0	0.003
ENSMUSG00000027498.14	Cstf1	protein_coding	4.082	0.947	0	0.001
ENSMUSG00000024790.7	Sac3d1	protein_coding	4.08	0.995	0	0.001
ENSMUSG00000072066.7	6720489N17Rik	protein_coding	4.078	1.115	0	0.005
ENSMUSG00000022031.6	Elp3	protein_coding	4.071	1.169	0	0.009
ENSMUSG00000000711.3	Rab5b	protein_coding	4.068	1.406	0.004	0.035
ENSMUSG00000003166.19	Dgcr2	protein_coding	4.067	1.375	0.003	0.031
ENSMUSG00000101609.1	Kcnq1ot1	antisense_RNA	4.062	1.273	0.001	0.018
ENSMUSG00000031196.13	F8	protein_coding	4.062	1.271	0.001	0.018
ENSMUSG00000020491.15	2810021J22Rik	protein_coding	4.062	1.294	0.002	0.02
ENSMUSG00000028986.12	Klhl7	protein_coding	4.06	1.044	0	0.003
ENSMUSG00000062931.15	Zfp938	protein_coding	4.058	1.136	0	0.007
ENSMUSG00000020973.7	Dnaaf2	protein_coding	4.054	1.072	0	0.004
ENSMUSG00000078521.2	Aunip	protein_coding	4.054	1.419	0.004	0.038
ENSMUSG00000091994.2	E130317F20Rik	bidirectional_promoter_lncRNA	4.05	1.447	0.005	0.043
ENSMUSG00000100786.1	Gm28940	antisense_RNA	4.044	1.217	0.001	0.013
ENSMUSG00000055493.4	Epm2a	protein_coding	4.043	1.207	0.001	0.012
ENSMUSG00000038756.13	Ttll6	protein_coding	4.043	1.336	0.002	0.027
ENSMUSG00000026235.14	Epha4	protein_coding	4.041	1.27	0.001	0.018
ENSMUSG00000028807.2	Zbtb8a	protein_coding	4.038	1.187	0.001	0.011
ENSMUSG00000022052.9	Ppp2r2a	protein_coding	4.031	0.902	0	0
ENSMUSG00000096917.2	2500002B13Rik	processed_transcript	4.028	1.142	0	0.008
ENSMUSG00000034266.6	Batf	protein_coding	4.028	1.414	0.004	0.039
ENSMUSG00000002814.15	Top3a	protein_coding	4.026	1.362	0.003	0.031
ENSMUSG00000029208.16	Guf1	protein_coding	4.011	1.03	0	0.003
ENSMUSG00000110605.1	Gm32856	lincRNA	4.009	0.946	0	0.001
ENSMUSG00000034951.10	Cog7	protein_coding	4.007	1.069	0	0.004
ENSMUSG00000033323.13	Ctdp1	protein_coding	3.996	1.078	0	0.005
ENSMUSG00000038172.14	Ttc39b	protein_coding	3.994	0.911	0	0.001
ENSMUSG00000036552.17	Ermard	protein_coding	3.989	1.364	0.003	0.033
ENSMUSG00000114550.1	AC167192.3	processed_pseudogene	3.98	1.134	0	0.008
ENSMUSG00000039985.14	Fam60a	protein_coding	3.978	1.33	0.003	0.028
ENSMUSG00000082454.3	Gm12183	processed_pseudogene	3.977	1.059	0	0.004
ENSMUSG00000061877.13	BC048679	protein_coding	3.976	1.245	0.001	0.018
ENSMUSG00000019810.15	Fuca2	protein_coding	3.967	0.836	0	0
ENSMUSG00000020184.15	Mdm2	protein_coding	3.959	0.845	0	0
ENSMUSG00000021179.8	Nrde2	protein_coding	3.959	1.208	0.001	0.015
ENSMUSG00000037674.15	Rfx7	protein_coding	3.954	1.152	0.001	0.01
ENSMUSG00000051705.13	Senp8	protein_coding	3.953	1.223	0.001	0.016
ENSMUSG00000022529.11	Zfp263	protein_coding	3.952	1.228	0.001	0.017
ENSMUSG00000019820.11	Utrn	protein_coding	3.951	1.02	0	0.003
ENSMUSG00000039055.4	Eme1	protein_coding	3.951	1.234	0.001	0.018
ENSMUSG00000112640.1	Gm32687	protein_coding	3.949	1.339	0.003	0.031
ENSMUSG00000028211.11	Trp53inp1	protein_coding	3.944	0.827	0	0
ENSMUSG00000037697.19	Ddhd1	protein_coding	3.943	0.963	0	0.002
ENSMUSG00000032346.7	Ooep	protein_coding	3.942	1.267	0.002	0.022
ENSMUSG00000026585.13	Kifap3	protein_coding	3.939	1.026	0	0.003
ENSMUSG00000035840.7	Lysmd3	protein_coding	3.939	1.269	0.002	0.022
ENSMUSG00000027397.14	Slc20a1	protein_coding	3.932	0.855	0	0
ENSMUSG00000027663.12	Zmat3	protein_coding	3.931	1.278	0.002	0.024
ENSMUSG00000097062.1	Gm17586	lincRNA	3.93	0.904	0	0.001
ENSMUSG00000042745.9	Id1	protein_coding	3.929	1.418	0.006	0.045
ENSMUSG00000022246.14	Rai14	protein_coding	3.923	1.152	0.001	0.011
ENSMUSG00000028042.15	Zbtb7b	protein_coding	3.915	1.181	0.001	0.013
ENSMUSG00000050534.8	Htr5b	protein_coding	3.911	1.409	0.005	0.045
ENSMUSG00000021368.15	Tbc1d7	protein_coding	3.908	1.271	0.002	0.024
ENSMUSG00000070284.10	Gmppb	protein_coding	3.908	1.414	0.006	0.046
ENSMUSG00000000751.13	Rpa1	protein_coding	3.906	1.012	0	0.003
ENSMUSG00000028085.12	Gatb	protein_coding	3.904	1.229	0.001	0.019
ENSMUSG00000047446.18	Arl4a	protein_coding	3.901	0.93	0	0.001
ENSMUSG00000020899.15	Pfas	protein_coding	3.9	1.301	0.003	0.028
ENSMUSG00000032058.14	Ppp2r1b	protein_coding	3.898	1.408	0.006	0.045
ENSMUSG00000028228.5	Cpne3	protein_coding	3.897	1.206	0.001	0.017
ENSMUSG00000000805.18	Car4	protein_coding	3.895	0.976	0	0.002
ENSMUSG00000021432.15	Slc35b3	protein_coding	3.894	0.992	0	0.003
ENSMUSG00000046591.10	Ticrr	protein_coding	3.892	0.863	0	0
ENSMUSG00000015747.5	Vps45	protein_coding	3.887	1.319	0.003	0.031
ENSMUSG00000046006.6	Gapt	protein_coding	3.886	1.165	0.001	0.013
ENSMUSG00000113260.1	Gm19428	transcribed_processed_pseudogene	3.886	1.413	0.006	0.047
ENSMUSG00000020015.10	Cdk17	protein_coding	3.884	1.204	0.001	0.017
ENSMUSG00000075227.6	Znhit2	protein_coding	3.882	1.381	0.005	0.042
ENSMUSG00000040321.3	Zfp770	protein_coding	3.878	0.984	0	0.002
ENSMUSG00000047368.3	Abhd17b	protein_coding	3.878	1.311	0.003	0.03
ENSMUSG00000058192.16	Zfp846	protein_coding	3.876	1.116	0.001	0.009
ENSMUSG00000050150.16	Slc9b1	protein_coding	3.872	1.066	0	0.006
ENSMUSG00000061517.8	Sox21	protein_coding	3.871	1.38	0.005	0.042
ENSMUSG00000040123.17	Zmym5	protein_coding	3.869	1.207	0.001	0.017
ENSMUSG00000026380.10	Tfcp2l1	protein_coding	3.866	0.877	0	0.001
ENSMUSG00000038902.14	Pogz	protein_coding	3.862	1.308	0.003	0.031
ENSMUSG00000031545.6	Gpat4	protein_coding	3.859	0.975	0	0.002
ENSMUSG00000042787.14	Exog	protein_coding	3.858	1.311	0.003	0.031
ENSMUSG00000032567.15	Aste1	protein_coding	3.857	0.958	0	0.002
ENSMUSG00000025612.5	Bach1	protein_coding	3.856	0.893	0	0.001
ENSMUSG00000006356.10	Crip2	protein_coding	3.855	0.813	0	0
ENSMUSG00000074733.14	Zfp950	protein_coding	3.854	0.99	0	0.003
ENSMUSG00000022346.15	Myc	protein_coding	3.854	1.05	0	0.005
ENSMUSG00000115318.1	AC129208.1	TEC	3.854	1.208	0.001	0.018
ENSMUSG00000048720.7	Tbc1d12	protein_coding	3.853	1.064	0	0.006
ENSMUSG00000025094.7	Slc18a2	protein_coding	3.844	1.394	0.006	0.046
ENSMUSG00000038544.14	Inip	protein_coding	3.843	0.835	0	0
ENSMUSG00000097589.9	Dleu2	processed_transcript	3.838	1.018	0	0.004
ENSMUSG00000097715.2	Gpr137b-ps	transcribed_unprocessed_pseudogene	3.837	0.806	0	0
ENSMUSG00000028995.14	Fam126a	protein_coding	3.835	1.282	0.003	0.028
ENSMUSG00000024251.9	Thada	protein_coding	3.834	1.22	0.002	0.02
ENSMUSG00000061633.3	1700029P11Rik	protein_coding	3.834	1.313	0.003	0.033
ENSMUSG00000035399.12	Oser1	protein_coding	3.83	0.93	0	0.001
ENSMUSG00000071267.11	Zfp942	protein_coding	3.83	1.125	0.001	0.011
ENSMUSG00000054604.7	Cggbp1	protein_coding	3.829	1.027	0	0.004
ENSMUSG00000022856.8	Tmem41a	protein_coding	3.829	1.139	0.001	0.012
ENSMUSG00000041153.9	Osgin2	protein_coding	3.829	1.279	0.003	0.028
ENSMUSG00000087497.7	2810001G20Rik	antisense_RNA	3.82	1.242	0.002	0.024
ENSMUSG00000037419.9	Endod1	protein_coding	3.815	1.176	0.001	0.016
ENSMUSG00000026094.14	Stk17b	protein_coding	3.809	1.196	0.001	0.018
ENSMUSG00000024824.6	Rad9a	protein_coding	3.808	1.015	0	0.004
ENSMUSG00000040351.11	Ankib1	protein_coding	3.807	0.966	0	0.002
ENSMUSG00000071001.4	Hrct1	protein_coding	3.807	1.22	0.002	0.021
ENSMUSG00000046876.16	Atxn1	protein_coding	3.803	1.248	0.002	0.025
ENSMUSG00000037526.7	Atg14	protein_coding	3.797	0.897	0	0.001
ENSMUSG00000079555.2	Haus3	protein_coding	3.793	0.873	0	0.001
ENSMUSG00000046111.17	Cep295	protein_coding	3.793	0.905	0	0.001
ENSMUSG00000051098.6	Mblac2	protein_coding	3.789	1.243	0.002	0.025
ENSMUSG00000097333.7	Zfp87	protein_coding	3.786	1.023	0	0.005
ENSMUSG00000022708.16	Zbtb20	protein_coding	3.783	1.26	0.003	0.028
ENSMUSG00000021591.8	Glrx	protein_coding	3.78	1.382	0.006	0.048
ENSMUSG00000034064.14	Poglut1	protein_coding	3.779	1.01	0	0.004
ENSMUSG00000053581.13	Zfand2a	protein_coding	3.777	0.957	0	0.002
ENSMUSG00000021670.14	Hmgcr	protein_coding	3.77	1.015	0	0.005
ENSMUSG00000041845.10	Rhod	protein_coding	3.765	1.261	0.003	0.029
ENSMUSG00000018572.10	Phf23	protein_coding	3.764	1.121	0.001	0.012
ENSMUSG00000032842.13	Abcc10	protein_coding	3.761	1.358	0.006	0.045
ENSMUSG00000032264.9	Zw10	protein_coding	3.76	0.953	0	0.002
ENSMUSG00000113559.1	Gm40987	lincRNA	3.757	1.329	0.005	0.04
ENSMUSG00000092622.8	Khdc3	protein_coding	3.752	0.955	0	0.002
ENSMUSG00000071180.5	Smim15	protein_coding	3.748	0.91	0	0.001
ENSMUSG00000048922.18	Cdca2	protein_coding	3.746	1.185	0.002	0.019
ENSMUSG00000039670.2	Oxld1	protein_coding	3.744	1.322	0.005	0.04
ENSMUSG00000097318.1	1700007L15Rik	lincRNA	3.743	0.938	0	0.002
ENSMUSG00000091474.2	2610021A01Rik	protein_coding	3.738	1.027	0	0.006
ENSMUSG00000034501.7	Pcnx4	protein_coding	3.735	1.2	0.002	0.022
ENSMUSG00000030929.17	Eri2	protein_coding	3.734	0.988	0	0.004
ENSMUSG00000048410.16	Zfp407	protein_coding	3.726	0.98	0	0.004
ENSMUSG00000060012.8	Kif13b	protein_coding	3.725	1.096	0.001	0.011
ENSMUSG00000074748.3	Atxn7l3b	protein_coding	3.718	0.987	0	0.004
ENSMUSG00000010607.8	Pigyl	protein_coding	3.717	0.819	0	0
ENSMUSG00000031504.6	Rab20	protein_coding	3.709	1.055	0	0.008
ENSMUSG00000028640.11	Tfap2c	protein_coding	3.708	0.914	0	0.002
ENSMUSG00000025981.13	Coq10b	protein_coding	3.699	1.072	0.001	0.01
ENSMUSG00000038007.14	Acer2	protein_coding	3.693	1.011	0	0.006
ENSMUSG00000037434.7	Slc30a1	protein_coding	3.693	1.163	0.002	0.019
ENSMUSG00000020659.16	Cbll1	protein_coding	3.691	0.811	0	0
ENSMUSG00000058093.13	Zfp729b	protein_coding	3.691	0.949	0	0.003
ENSMUSG00000032571.14	Pik3r4	protein_coding	3.691	1.276	0.004	0.035
ENSMUSG00000032470.16	Mras	protein_coding	3.69	1.184	0.002	0.022
ENSMUSG00000015880.13	Ncapg	protein_coding	3.688	1.097	0.001	0.012
ENSMUSG00000020522.13	Mfap3	protein_coding	3.686	0.797	0	0
ENSMUSG00000104835.4	Gm5547	lincRNA	3.682	1.146	0.001	0.017
ENSMUSG00000054823.16	Nsd3	protein_coding	3.677	1.242	0.003	0.03
ENSMUSG00000045435.9	Tmem60	protein_coding	3.676	0.86	0	0.001
ENSMUSG00000005148.8	Klf5	protein_coding	3.676	0.99	0	0.005
ENSMUSG00000049300.11	Prmt6	protein_coding	3.674	1.245	0.003	0.031
ENSMUSG00000004789.10	Dlst	protein_coding	3.673	1.118	0.001	0.014
ENSMUSG00000020611.14	Gna13	protein_coding	3.672	0.894	0	0.001
ENSMUSG00000014932.15	Yes1	protein_coding	3.672	0.901	0	0.002
ENSMUSG00000022828.10	Gtf2e1	protein_coding	3.669	0.949	0	0.003
ENSMUSG00000046997.5	Spsb4	protein_coding	3.669	1.11	0.001	0.014
ENSMUSG00000032316.8	Clk3	protein_coding	3.661	1.013	0	0.006
ENSMUSG00000040950.13	Mgl2	protein_coding	3.658	1.178	0.002	0.022
ENSMUSG00000027822.16	Slc33a1	protein_coding	3.653	1.291	0.005	0.04
ENSMUSG00000030166.14	Rad52	protein_coding	3.652	0.968	0	0.004
ENSMUSG00000050565.16	Tor1aip2	protein_coding	3.649	1.008	0	0.006
ENSMUSG00000028990.13	Lzic	protein_coding	3.649	1.001	0	0.006
ENSMUSG00000028587.18	Orc1	protein_coding	3.647	1.04	0	0.008
ENSMUSG00000046942.17	Mageb16	protein_coding	3.644	1.178	0.002	0.023
ENSMUSG00000015787.15	Abo	protein_coding	3.644	1.273	0.004	0.037
ENSMUSG00000027534.16	Snx16	protein_coding	3.643	0.916	0	0.002
ENSMUSG00000038366.15	Lasp1	protein_coding	3.639	1.106	0.001	0.014
ENSMUSG00000022235.15	Cmbl	protein_coding	3.639	1.244	0.003	0.033
ENSMUSG00000004843.6	Chmp2b	protein_coding	3.634	1.064	0.001	0.01
ENSMUSG00000049076.9	Acap2	protein_coding	3.634	1.211	0.003	0.028
ENSMUSG00000015093.15	Clic3	protein_coding	3.631	1.225	0.003	0.03
ENSMUSG00000060950.12	Trmt61a	protein_coding	3.629	1.192	0.002	0.025
ENSMUSG00000022742.5	Cpox	protein_coding	3.629	1.261	0.004	0.036
ENSMUSG00000025091.3	Pnliprp2	protein_coding	3.627	1.179	0.002	0.023
ENSMUSG00000032902.1	Slc16a1	protein_coding	3.626	0.857	0	0.001
ENSMUSG00000061759.15	Armt1	protein_coding	3.626	1.326	0.006	0.048
ENSMUSG00000024601.8	Isoc1	protein_coding	3.623	0.984	0	0.005
ENSMUSG00000039841.14	Zfp800	protein_coding	3.623	1.13	0.001	0.017
ENSMUSG00000038668.14	Lpar1	protein_coding	3.619	1.124	0.001	0.017
ENSMUSG00000022811.16	Zfp148	protein_coding	3.618	0.997	0	0.006
ENSMUSG00000057409.6	Zfp53	protein_coding	3.618	1.089	0.001	0.013
ENSMUSG00000030970.16	Ctbp2	protein_coding	3.617	1.123	0.001	0.017
ENSMUSG00000036835.7	Psenen	protein_coding	3.612	1.155	0.002	0.021
ENSMUSG00000037857.16	Nufip2	protein_coding	3.611	0.822	0	0.001
ENSMUSG00000047213.14	Ythdf3	protein_coding	3.61	0.952	0	0.004
ENSMUSG00000032300.7	1700017B05Rik	protein_coding	3.607	1.122	0.001	0.017
ENSMUSG00000049811.16	Fam161a	protein_coding	3.605	1.105	0.001	0.015
ENSMUSG00000035293.13	G2e3	protein_coding	3.605	1.216	0.003	0.03
ENSMUSG00000104667.1	Gm4961	lincRNA	3.604	1.232	0.003	0.033
ENSMUSG00000066406.15	Akap13	protein_coding	3.601	1.135	0.002	0.019
ENSMUSG00000052446.17	Zfp961	protein_coding	3.6	0.812	0	0
ENSMUSG00000039087.17	Rreb1	protein_coding	3.597	0.965	0	0.004
ENSMUSG00000059486.11	Kbtbd2	protein_coding	3.597	1.017	0	0.008
ENSMUSG00000061118.8	Dnajc30	protein_coding	3.596	1.207	0.003	0.029
ENSMUSG00000020590.16	Snx13	protein_coding	3.596	1.301	0.006	0.046
ENSMUSG00000085492.7	Trmt61b	processed_transcript	3.595	0.955	0	0.004
ENSMUSG00000078877.11	Gm14295	protein_coding	3.594	1.048	0.001	0.01
ENSMUSG00000036442.8	Thap11	protein_coding	3.594	1.15	0.002	0.021
ENSMUSG00000015711.8	Prune1	protein_coding	3.593	1.19	0.003	0.027
ENSMUSG00000038697.15	Taf5l	protein_coding	3.592	1.229	0.003	0.033
ENSMUSG00000024276.7	Zfp397	protein_coding	3.586	1.173	0.002	0.025
ENSMUSG00000037958.13	Nsrp1	protein_coding	3.583	1.093	0.001	0.015
ENSMUSG00000045410.18	Akr1e1	protein_coding	3.583	1.142	0.002	0.021
ENSMUSG00000019718.8	L3hypdh	protein_coding	3.583	1.296	0.006	0.046
ENSMUSG00000025040.13	Fundc1	protein_coding	3.582	1.149	0.002	0.022
ENSMUSG00000007812.16	Zfp655	protein_coding	3.58	0.906	0	0.002
ENSMUSG00000020385.16	Clk4	protein_coding	3.578	0.921	0	0.003
ENSMUSG00000040722.7	Scamp5	protein_coding	3.578	1.097	0.001	0.015
ENSMUSG00000049792.6	Bag5	protein_coding	3.575	1.027	0	0.009
ENSMUSG00000033863.1	Klf9	protein_coding	3.575	1.066	0.001	0.012
ENSMUSG00000033055.10	Ankrd54	protein_coding	3.575	1.29	0.006	0.045
ENSMUSG00000056216.9	Cebpg	protein_coding	3.572	0.908	0	0.002
ENSMUSG00000021125.6	Arg2	protein_coding	3.572	1.125	0.001	0.019
ENSMUSG00000036752.4	Tubb4b	protein_coding	3.567	0.978	0	0.006
ENSMUSG00000048109.10	Rbm15	protein_coding	3.565	1.285	0.006	0.045
ENSMUSG00000037161.14	Mgarp	protein_coding	3.56	0.926	0	0.003
ENSMUSG00000071424.10	Grid2	protein_coding	3.551	1.224	0.004	0.034
ENSMUSG00000052419.7	2610001J05Rik	protein_coding	3.544	1.135	0.002	0.021
ENSMUSG00000028212.16	Ccne2	protein_coding	3.541	0.865	0	0.002
ENSMUSG00000045665.4	Mfsd5	protein_coding	3.541	0.966	0	0.005
ENSMUSG00000019849.11	Prep	protein_coding	3.54	0.883	0	0.002
ENSMUSG00000032198.9	Dock6	protein_coding	3.538	1.109	0.001	0.018
ENSMUSG00000031337.16	Mtm1	protein_coding	3.537	0.982	0	0.006
ENSMUSG00000057894.10	Zfp329	protein_coding	3.533	1.063	0.001	0.013
ENSMUSG00000036617.16	Etl4	protein_coding	3.531	1.043	0.001	0.011
ENSMUSG00000034998.18	Foxn2	protein_coding	3.53	0.928	0	0.004
ENSMUSG00000092074.1	Dynlt1a	protein_coding	3.53	1.253	0.005	0.041
ENSMUSG00000020111.15	Micu1	protein_coding	3.524	0.901	0	0.003
ENSMUSG00000047986.12	Palm3	protein_coding	3.524	1.204	0.003	0.033
ENSMUSG00000093930.2	Hmgcs1	protein_coding	3.523	0.965	0	0.006
ENSMUSG00000024177.8	Nme4	protein_coding	3.52	1.081	0.001	0.016
ENSMUSG00000022124.15	Fbxl3	protein_coding	3.519	0.958	0	0.005
ENSMUSG00000068048.8	Rhox9	protein_coding	3.513	1.256	0.005	0.043
ENSMUSG00000022195.7	6030458C11Rik	protein_coding	3.509	0.988	0	0.007
ENSMUSG00000095432.9	Zfp748	protein_coding	3.5	1.002	0	0.008
ENSMUSG00000029345.13	Tfip11	protein_coding	3.497	1.247	0.005	0.042
ENSMUSG00000043998.10	Mgat2	protein_coding	3.495	1.152	0.002	0.026
ENSMUSG00000031548.7	Sfrp1	protein_coding	3.488	0.985	0	0.008
ENSMUSG00000003721.14	Insig2	protein_coding	3.488	1.183	0.003	0.031
ENSMUSG00000074832.11	2410141K09Rik	protein_coding	3.479	1.074	0.001	0.016
ENSMUSG00000039138.1	4930591A17Rik	lincRNA	3.479	1.155	0.003	0.027
ENSMUSG00000093803.3	Ppp2r3d	protein_coding	3.467	1.143	0.002	0.026
ENSMUSG00000046862.14	Pramef8	protein_coding	3.466	1.272	0.006	0.05
ENSMUSG00000021962.9	Dcp1a	protein_coding	3.465	1.014	0.001	0.01
ENSMUSG00000069662.5	Marcks	protein_coding	3.464	1.245	0.005	0.044
ENSMUSG00000079316.10	Rab9	protein_coding	3.462	0.925	0	0.004
ENSMUSG00000059183.12	Mtfmt	protein_coding	3.461	1.259	0.006	0.047
ENSMUSG00000038520.15	Tbc1d17	protein_coding	3.458	1.187	0.004	0.034
ENSMUSG00000023971.8	Rrp36	protein_coding	3.457	0.928	0	0.004
ENSMUSG00000024298.14	Zfp871	protein_coding	3.454	0.982	0	0.008
ENSMUSG00000048661.14	Lemd3	protein_coding	3.452	0.989	0	0.008
ENSMUSG00000005034.15	Prkacb	protein_coding	3.452	1.173	0.003	0.031
ENSMUSG00000002728.14	Naa20	protein_coding	3.449	0.876	0	0.002
ENSMUSG00000038515.10	Grtp1	protein_coding	3.449	1.044	0.001	0.014
ENSMUSG00000025736.14	Jmjd8	protein_coding	3.448	1.162	0.003	0.03
ENSMUSG00000025316.16	Banp	protein_coding	3.447	1.032	0.001	0.013
ENSMUSG00000033634.7	Nat8f2	protein_coding	3.446	1.134	0.002	0.026
ENSMUSG00000032119.5	Hinfp	protein_coding	3.444	0.982	0	0.008
ENSMUSG00000024589.16	Nedd4l	protein_coding	3.442	1.168	0.003	0.031
ENSMUSG00000039720.7	Got1l1	protein_coding	3.438	1.005	0.001	0.01
ENSMUSG00000025839.3	Pramel7	protein_coding	3.438	1.036	0.001	0.013
ENSMUSG00000070047.14	Fat1	protein_coding	3.438	1.211	0.005	0.039
ENSMUSG00000060181.6	Slc35e3	protein_coding	3.433	1.212	0.005	0.04
ENSMUSG00000044881.7	Coa4	protein_coding	3.427	0.884	0	0.003
ENSMUSG00000025269.16	Apex2	protein_coding	3.427	0.986	0.001	0.009
ENSMUSG00000046410.10	Kcnk6	protein_coding	3.423	0.938	0	0.006
ENSMUSG00000046157.13	Tmem229b	protein_coding	3.418	0.913	0	0.004
ENSMUSG00000079260.3	Tmppe	protein_coding	3.415	0.916	0	0.004
ENSMUSG00000042589.18	Cux2	protein_coding	3.415	1.044	0.001	0.015
ENSMUSG00000026790.19	Odf2	protein_coding	3.414	1.037	0.001	0.014
ENSMUSG00000020948.9	Klhl28	protein_coding	3.411	0.953	0	0.007
ENSMUSG00000028982.9	Slc25a33	protein_coding	3.41	0.943	0	0.006
ENSMUSG00000040025.17	Ythdf2	protein_coding	3.41	0.968	0	0.008
ENSMUSG00000017801.15	Mlx	protein_coding	3.409	0.984	0.001	0.009
ENSMUSG00000000308.14	Ckmt1	protein_coding	3.408	0.902	0	0.004
ENSMUSG00000030717.9	Nupr1	protein_coding	3.407	0.935	0	0.006
ENSMUSG00000039753.16	Fbxl5	protein_coding	3.406	0.897	0	0.004
ENSMUSG00000006456.10	Rbm14	protein_coding	3.405	1.003	0.001	0.011
ENSMUSG00000029178.14	Klf3	protein_coding	3.404	0.952	0	0.007
ENSMUSG00000035139.14	Secisbp2	protein_coding	3.404	1.042	0.001	0.015
ENSMUSG00000026965.12	Anapc2	protein_coding	3.403	1.05	0.001	0.016
ENSMUSG00000027014.14	Cwc22	protein_coding	3.402	0.894	0	0.004
ENSMUSG00000031898.9	Dpep3	protein_coding	3.401	0.978	0.001	0.009
ENSMUSG00000026675.12	Hsd17b7	protein_coding	3.398	1.022	0.001	0.013
ENSMUSG00000034247.9	Plekhm1	protein_coding	3.396	1.017	0.001	0.013
ENSMUSG00000079036.10	Alkbh1	protein_coding	3.394	0.968	0	0.008
ENSMUSG00000021374.10	Nup153	protein_coding	3.391	0.985	0.001	0.01
ENSMUSG00000048732.5	Klhl11	protein_coding	3.391	1.22	0.005	0.045
ENSMUSG00000038773.11	Kdm3b	protein_coding	3.39	0.951	0	0.007
ENSMUSG00000045519.15	Zfp560	protein_coding	3.389	1.004	0.001	0.012
ENSMUSG00000046957.5	Spz1	protein_coding	3.387	1.041	0.001	0.016
ENSMUSG00000114753.1	AC127597.1	lincRNA	3.386	0.898	0	0.004
ENSMUSG00000022253.15	Nadk2	protein_coding	3.382	1.173	0.004	0.036
ENSMUSG00000065999.13	Zfp985	protein_coding	3.377	0.966	0	0.008
ENSMUSG00000043333.12	Rhbdl2	protein_coding	3.373	1.211	0.005	0.044
ENSMUSG00000030614.8	Tmem126b	protein_coding	3.371	1.045	0.001	0.017
ENSMUSG00000085929.1	Gm13421	processed_transcript	3.369	1.166	0.004	0.035
ENSMUSG00000043241.14	Upf2	protein_coding	3.368	0.97	0.001	0.009
ENSMUSG00000059820.14	AU019823	protein_coding	3.368	1	0.001	0.012
ENSMUSG00000004085.14	Map3k20	protein_coding	3.366	1.138	0.003	0.031
ENSMUSG00000040774.15	Cept1	protein_coding	3.365	0.88	0	0.003
ENSMUSG00000029484.12	Anxa3	protein_coding	3.365	1.072	0.002	0.02
ENSMUSG00000033488.11	BC026585	protein_coding	3.363	1.069	0.002	0.02
ENSMUSG00000110444.1	Gm10033	transcribed_unprocessed_pseudogene	3.362	1.147	0.003	0.032
ENSMUSG00000003929.10	Zfp81	protein_coding	3.359	1.018	0.001	0.014
ENSMUSG00000038909.16	Kat7	protein_coding	3.358	1.013	0.001	0.013
ENSMUSG00000035666.14	Gtf3c4	protein_coding	3.357	0.919	0	0.006
ENSMUSG00000028494.12	Plin2	protein_coding	3.357	0.924	0	0.006
ENSMUSG00000035898.13	Uba6	protein_coding	3.355	0.851	0	0.002
ENSMUSG00000038732.15	Mboat1	protein_coding	3.354	0.935	0	0.007
ENSMUSG00000022601.11	Zbtb11	protein_coding	3.353	1.018	0.001	0.014
ENSMUSG00000030536.10	Iqgap1	protein_coding	3.352	0.952	0	0.008
ENSMUSG00000048327.6	Ckap2l	protein_coding	3.349	1.214	0.006	0.046
ENSMUSG00000026718.17	Stam	protein_coding	3.347	0.811	0	0.001
ENSMUSG00000033075.17	Senp1	protein_coding	3.346	0.847	0	0.002
ENSMUSG00000024140.9	Epas1	protein_coding	3.346	1.098	0.002	0.025
ENSMUSG00000030816.8	Rnf40	protein_coding	3.342	1.101	0.002	0.026
ENSMUSG00000032253.13	Phip	protein_coding	3.339	0.894	0	0.004
ENSMUSG00000030587.5	2200002D01Rik	protein_coding	3.336	1.156	0.004	0.036
ENSMUSG00000024750.10	Zfand5	protein_coding	3.335	0.848	0	0.002
ENSMUSG00000038598.9	AI481877	protein_coding	3.335	0.984	0.001	0.011
ENSMUSG00000031487.5	Brf2	protein_coding	3.329	1.026	0.001	0.016
ENSMUSG00000074582.10	Arfgef2	protein_coding	3.328	1.218	0.006	0.049
ENSMUSG00000001348.15	Acp5	protein_coding	3.327	1.139	0.003	0.033
ENSMUSG00000082896.1	Gm5844	processed_pseudogene	3.326	0.979	0.001	0.011
ENSMUSG00000062901.2	Klhl24	protein_coding	3.322	1.128	0.003	0.031
ENSMUSG00000033174.17	Mgll	protein_coding	3.32	0.885	0	0.004
ENSMUSG00000022385.10	Gtse1	protein_coding	3.32	1.166	0.004	0.039
ENSMUSG00000022018.7	Rgcc	protein_coding	3.315	1.101	0.003	0.027
ENSMUSG00000030125.11	Lrrc23	protein_coding	3.313	1.191	0.005	0.044
ENSMUSG00000025103.8	Btbd1	protein_coding	3.312	0.952	0.001	0.009
ENSMUSG00000056121.15	Fez2	protein_coding	3.311	0.86	0	0.003
ENSMUSG00000037852.8	Cpe	protein_coding	3.311	1.217	0.007	0.05
ENSMUSG00000040822.7	1700123O20Rik	protein_coding	3.309	0.907	0	0.006
ENSMUSG00000042380.8	Smim12	protein_coding	3.309	1.06	0.002	0.021
ENSMUSG00000003032.8	Klf4	protein_coding	3.308	1.061	0.002	0.022
ENSMUSG00000030484.5	Lypd5	protein_coding	3.306	1.01	0.001	0.015
ENSMUSG00000029715.5	Pop7	protein_coding	3.304	1.002	0.001	0.014
ENSMUSG00000037262.7	Kin	protein_coding	3.302	1.012	0.001	0.015
ENSMUSG00000035183.14	Slc24a5	protein_coding	3.302	1.175	0.005	0.042
ENSMUSG00000021255.17	Esrrb	protein_coding	3.297	1.2	0.006	0.047
ENSMUSG00000029462.18	Vps29	protein_coding	3.296	0.911	0	0.006
ENSMUSG00000022704.15	Qtrt2	protein_coding	3.296	1.034	0.001	0.018
ENSMUSG00000056204.8	Pgpep1	protein_coding	3.295	1.197	0.006	0.047
ENSMUSG00000071646.9	Mta2	protein_coding	3.294	1.006	0.001	0.015
ENSMUSG00000040599.13	Mis12	protein_coding	3.294	1.028	0.001	0.017
ENSMUSG00000035772.11	Mrps2	protein_coding	3.291	1.195	0.006	0.047
ENSMUSG00000109644.1	0610005C13Rik	antisense_RNA	3.29	1.058	0.002	0.022
ENSMUSG00000033953.10	Ppp3r1	protein_coding	3.286	0.887	0	0.005
ENSMUSG00000029561.17	Oasl2	protein_coding	3.284	1.139	0.004	0.036
ENSMUSG00000040177.10	2310057M21Rik	protein_coding	3.279	1.082	0.002	0.026
ENSMUSG00000025531.14	Chm	protein_coding	3.278	1.026	0.001	0.018
ENSMUSG00000042492.12	Tbc1d10b	protein_coding	3.266	1.052	0.002	0.022
ENSMUSG00000026154.4	Sdhaf4	protein_coding	3.266	1.072	0.002	0.025
ENSMUSG00000038332.13	Sesn1	protein_coding	3.263	1.06	0.002	0.023
ENSMUSG00000047751.9	Utf1	protein_coding	3.263	1.096	0.003	0.029
ENSMUSG00000046223.10	Plaur	protein_coding	3.262	1.171	0.005	0.044
ENSMUSG00000048371.8	Pdp2	protein_coding	3.261	0.992	0.001	0.014
ENSMUSG00000015846.14	Rxra	protein_coding	3.259	0.941	0.001	0.009
ENSMUSG00000048439.15	Nupl2	protein_coding	3.258	0.965	0.001	0.011
ENSMUSG00000097290.8	1300002E11Rik	lincRNA	3.258	1.085	0.003	0.028
ENSMUSG00000066571.13	4931406P16Rik	protein_coding	3.253	1.098	0.003	0.03
ENSMUSG00000038506.13	Dcun1d2	protein_coding	3.252	1.154	0.005	0.041
ENSMUSG00000042389.13	Tsen2	protein_coding	3.249	1.081	0.003	0.028
ENSMUSG00000068856.3	Sf3b4	protein_coding	3.246	0.942	0.001	0.01
ENSMUSG00000032712.16	2810474O19Rik	protein_coding	3.245	0.852	0	0.004
ENSMUSG00000054196.7	Cthrc1	protein_coding	3.245	1.022	0.001	0.019
ENSMUSG00000036880.9	Acaa2	protein_coding	3.237	0.942	0.001	0.01
ENSMUSG00000051278.12	Zgrf1	protein_coding	3.236	1.103	0.003	0.032
ENSMUSG00000071359.13	Tbpl1	protein_coding	3.229	0.854	0	0.004
ENSMUSG00000086193.1	Gm11508	antisense_RNA	3.228	1.156	0.005	0.043
ENSMUSG00000040451.17	Sgms1	protein_coding	3.222	1.149	0.005	0.042
ENSMUSG00000072872.3	Rybp	protein_coding	3.221	1.176	0.006	0.048
ENSMUSG00000079162.8	Trim43b	protein_coding	3.22	0.992	0.001	0.016
ENSMUSG00000038914.15	Dido1	protein_coding	3.214	0.984	0.001	0.015
ENSMUSG00000026399.12	Cd55	protein_coding	3.213	0.946	0.001	0.011
ENSMUSG00000037279.13	Ovol2	protein_coding	3.213	0.998	0.001	0.017
ENSMUSG00000055041.7	Commd5	protein_coding	3.211	0.873	0	0.005
ENSMUSG00000039633.6	Lonrf1	protein_coding	3.211	1.148	0.005	0.043
ENSMUSG00000031438.11	Rnf128	protein_coding	3.21	1.171	0.006	0.048
ENSMUSG00000028773.8	Fabp3	protein_coding	3.209	0.897	0	0.007
ENSMUSG00000028331.12	Trmo	protein_coding	3.207	1.158	0.006	0.045
ENSMUSG00000026064.15	Ptp4a1	protein_coding	3.204	0.917	0	0.008
ENSMUSG00000051615.14	Rap2a	protein_coding	3.203	1.106	0.004	0.035
ENSMUSG00000047036.8	Zfp445	protein_coding	3.201	0.812	0	0.002
ENSMUSG00000026563.13	Tada1	protein_coding	3.199	1.175	0.006	0.05
ENSMUSG00000005370.3	Msh6	protein_coding	3.197	1.177	0.007	0.05
ENSMUSG00000026039.9	Sgo2a	protein_coding	3.196	1.004	0.001	0.018
ENSMUSG00000024228.12	Nudt12	protein_coding	3.195	1.084	0.003	0.031
ENSMUSG00000030534.13	Vps33b	protein_coding	3.194	1.059	0.003	0.027
ENSMUSG00000073775.4	Kti12	protein_coding	3.193	0.936	0.001	0.011
ENSMUSG00000032376.12	Usp3	protein_coding	3.189	0.997	0.001	0.018
ENSMUSG00000046675.7	Tmem251	protein_coding	3.188	1.003	0.001	0.019
ENSMUSG00000022787.10	Wdr53	protein_coding	3.188	1.171	0.006	0.05
ENSMUSG00000060475.12	Wtap	protein_coding	3.187	0.947	0.001	0.012
ENSMUSG00000057729.12	Prtn3	protein_coding	3.184	1.053	0.002	0.027
ENSMUSG00000041264.16	Uspl1	protein_coding	3.181	0.983	0.001	0.016
ENSMUSG00000113626.1	Gm7240	transcribed_processed_pseudogene	3.179	1.007	0.002	0.02
ENSMUSG00000113346.2	Eprn	lincRNA	3.178	1.068	0.003	0.029
ENSMUSG00000026803.17	Ttf1	protein_coding	3.177	0.848	0	0.004
ENSMUSG00000021759.14	Plpp1	protein_coding	3.177	0.997	0.001	0.018
ENSMUSG00000028382.15	Ptbp3	protein_coding	3.176	1.062	0.003	0.029
ENSMUSG00000037049.9	Smpd1	protein_coding	3.174	1.026	0.002	0.023
ENSMUSG00000079009.8	Gm14139	protein_coding	3.173	1.058	0.003	0.028
ENSMUSG00000079442.12	St6galnac4	protein_coding	3.173	1.168	0.007	0.05
ENSMUSG00000079562.6	Maea	protein_coding	3.172	0.896	0	0.008
ENSMUSG00000050052.12	Tdrp	protein_coding	3.168	1.054	0.003	0.028
ENSMUSG00000022867.9	Usp25	protein_coding	3.168	1.059	0.003	0.028
ENSMUSG00000024921.17	Smarca2	protein_coding	3.168	1.123	0.005	0.041
ENSMUSG00000039219.18	Arid4b	protein_coding	3.167	0.976	0.001	0.016
ENSMUSG00000017764.2	Zswim1	protein_coding	3.167	1.061	0.003	0.029
ENSMUSG00000031931.4	Ankrd49	protein_coding	3.165	0.898	0	0.008
ENSMUSG00000046138.14	9930021J03Rik	protein_coding	3.156	0.911	0.001	0.009
ENSMUSG00000025949.16	Pikfyve	protein_coding	3.155	1.003	0.002	0.02
ENSMUSG00000078626.2	Gm12790	protein_coding	3.153	0.939	0.001	0.012
ENSMUSG00000046201.8	Scaf8	protein_coding	3.152	1.149	0.006	0.048
ENSMUSG00000000131.15	Xpo6	protein_coding	3.149	0.991	0.001	0.019
ENSMUSG00000035798.14	Zdhhc17	protein_coding	3.148	1.023	0.002	0.023
ENSMUSG00000028629.9	Exo5	protein_coding	3.148	1.095	0.004	0.036
ENSMUSG00000029552.19	Tes	protein_coding	3.142	1.039	0.003	0.027
ENSMUSG00000099881.1	2810013P06Rik	bidirectional_promoter_lncRNA	3.138	0.922	0.001	0.011
ENSMUSG00000086859.3	Snhg20	lincRNA	3.136	0.852	0	0.005
ENSMUSG00000025534.17	Gusb	protein_coding	3.136	0.951	0.001	0.014
ENSMUSG00000036615.6	Rfxap	protein_coding	3.136	1.055	0.003	0.03
ENSMUSG00000056296.17	Synpr	protein_coding	3.136	1.084	0.004	0.035
ENSMUSG00000049516.9	Spty2d1	protein_coding	3.135	0.942	0.001	0.013
ENSMUSG00000014956.15	Ppp1cb	protein_coding	3.134	0.876	0	0.007
ENSMUSG00000075602.10	Ly6a	protein_coding	3.133	0.866	0	0.006
ENSMUSG00000039157.12	Fam102a	protein_coding	3.132	1.118	0.005	0.043
ENSMUSG00000034973.16	Dopey1	protein_coding	3.131	1.147	0.006	0.049
ENSMUSG00000046432.12	Bex3	protein_coding	3.129	1.027	0.002	0.025
ENSMUSG00000027395.15	Polr1b	protein_coding	3.126	0.94	0.001	0.013
ENSMUSG00000036737.12	Oxsr1	protein_coding	3.123	1.102	0.005	0.04
ENSMUSG00000047139.9	Cd24a	protein_coding	3.12	1.101	0.005	0.04
ENSMUSG00000062510.12	Nsl1	protein_coding	3.119	1.072	0.004	0.034
ENSMUSG00000021133.9	Susd6	protein_coding	3.116	1.117	0.005	0.043
ENSMUSG00000022827.14	Rabl3	protein_coding	3.115	0.863	0	0.006
ENSMUSG00000021725.9	Parp8	protein_coding	3.115	1.1	0.005	0.04
ENSMUSG00000046185.10	Zfp84	protein_coding	3.112	0.965	0.001	0.017
ENSMUSG00000029762.6	Akr1b8	protein_coding	3.102	1.038	0.003	0.029
ENSMUSG00000032540.16	Abhd5	protein_coding	3.101	0.925	0.001	0.012
ENSMUSG00000027427.13	Polr3f	protein_coding	3.1	0.992	0.002	0.021
ENSMUSG00000041488.16	Stx3	protein_coding	3.1	1	0.002	0.022
ENSMUSG00000032586.9	Traip	protein_coding	3.099	0.939	0.001	0.014
ENSMUSG00000070780.11	Rbm47	protein_coding	3.099	1.099	0.005	0.041
ENSMUSG00000027881.14	Prpf38b	protein_coding	3.096	0.893	0.001	0.009
ENSMUSG00000036093.7	Arl5a	protein_coding	3.095	1.045	0.003	0.03
ENSMUSG00000029571.14	Tmem106b	protein_coding	3.091	0.913	0.001	0.011
ENSMUSG00000029823.16	Luc7l2	protein_coding	3.091	0.959	0.001	0.017
ENSMUSG00000044018.3	Mrpl50	protein_coding	3.089	0.876	0	0.008
ENSMUSG00000015837.15	Sqstm1	protein_coding	3.089	0.954	0.001	0.016
ENSMUSG00000064289.15	Tank	protein_coding	3.088	0.956	0.001	0.017
ENSMUSG00000026159.13	Agfg1	protein_coding	3.087	1.015	0.002	0.026
ENSMUSG00000040761.16	Spen	protein_coding	3.087	1.048	0.003	0.031
ENSMUSG00000024277.14	Mapre2	protein_coding	3.084	1.114	0.006	0.046
ENSMUSG00000037369.17	Kdm6a	protein_coding	3.079	0.918	0.001	0.012
ENSMUSG00000113394.1	CT033781.3	lincRNA	3.074	0.984	0.002	0.021
ENSMUSG00000034544.17	Rsrc1	protein_coding	3.073	0.962	0.001	0.018
ENSMUSG00000005413.8	Hmox1	protein_coding	3.072	0.979	0.002	0.021
ENSMUSG00000004462.6	Tbccd1	protein_coding	3.063	0.944	0.001	0.016
ENSMUSG00000036528.15	Ppfibp2	protein_coding	3.062	0.884	0.001	0.009
ENSMUSG00000021215.15	Net1	protein_coding	3.061	1.08	0.005	0.04
ENSMUSG00000040374.13	Pex2	protein_coding	3.049	0.961	0.002	0.019
ENSMUSG00000097039.8	Pvt1	lincRNA	3.048	1.008	0.002	0.027
ENSMUSG00000048668.16	Rhno1	protein_coding	3.046	1.062	0.004	0.037
ENSMUSG00000059811.13	Atl2	protein_coding	3.045	0.944	0.001	0.017
ENSMUSG00000037712.16	Fermt2	protein_coding	3.044	0.965	0.002	0.02
ENSMUSG00000068663.13	Clec16a	protein_coding	3.04	1.105	0.006	0.047
ENSMUSG00000039842.15	Mcph1	protein_coding	3.032	0.882	0.001	0.01
ENSMUSG00000072244.11	Trim6	protein_coding	3.032	1.072	0.005	0.04
ENSMUSG00000029267.17	Mtf2	protein_coding	3.031	0.927	0.001	0.015
ENSMUSG00000028378.6	Ptgr1	protein_coding	3.03	0.89	0.001	0.011
ENSMUSG00000026384.13	Ptpn4	protein_coding	3.027	1.113	0.007	0.05
ENSMUSG00000018433.14	Nol11	protein_coding	3.026	0.885	0.001	0.01
ENSMUSG00000027305.9	Ndufaf1	protein_coding	3.026	0.906	0.001	0.013
ENSMUSG00000079259.2	Trim71	protein_coding	3.025	1.105	0.006	0.048
ENSMUSG00000005470.8	Asf1b	protein_coding	3.022	0.977	0.002	0.023
ENSMUSG00000015943.11	Bola1	protein_coding	3.02	0.884	0.001	0.01
ENSMUSG00000011960.12	Ccnt1	protein_coding	3.017	0.895	0.001	0.012
ENSMUSG00000029439.14	Sfswap	protein_coding	3.017	0.943	0.001	0.018
ENSMUSG00000002221.11	Paxip1	protein_coding	3.016	0.919	0.001	0.015
ENSMUSG00000097532.1	Gm4349	lincRNA	3.015	0.953	0.002	0.019
ENSMUSG00000036768.6	Kif15	protein_coding	3.015	0.95	0.002	0.019
ENSMUSG00000036461.16	Elf1	protein_coding	3.011	1	0.003	0.027
ENSMUSG00000022587.14	Ly6e	protein_coding	3.004	0.909	0.001	0.014
ENSMUSG00000000600.15	Krit1	protein_coding	3.003	1.067	0.005	0.041
ENSMUSG00000035683.13	Melk	protein_coding	3.001	0.871	0.001	0.01
ENSMUSG00000028882.13	Ppp1r8	protein_coding	2.999	0.853	0	0.008
ENSMUSG00000091490.3	Triml2	protein_coding	2.998	0.848	0	0.008
ENSMUSG00000042558.16	Adprhl2	protein_coding	2.997	1.072	0.005	0.043
ENSMUSG00000027900.15	Dram2	protein_coding	2.99	0.884	0.001	0.011
ENSMUSG00000030867.7	Plk1	protein_coding	2.99	1.042	0.004	0.037
ENSMUSG00000015839.6	Nfe2l2	protein_coding	2.988	0.882	0.001	0.011
ENSMUSG00000050697.9	Prkaa1	protein_coding	2.983	0.868	0.001	0.01
ENSMUSG00000073018.5	Gm1070	lincRNA	2.983	1.041	0.004	0.037
ENSMUSG00000020091.15	Eif4ebp2	protein_coding	2.981	0.938	0.001	0.019
ENSMUSG00000019808.8	Adat2	protein_coding	2.981	0.971	0.002	0.024
ENSMUSG00000024515.13	Smad4	protein_coding	2.981	1.063	0.005	0.042
ENSMUSG00000022299.9	Slc25a32	protein_coding	2.979	0.918	0.001	0.016
ENSMUSG00000035649.17	Zcchc7	protein_coding	2.972	0.992	0.003	0.028
ENSMUSG00000031928.15	Mre11a	protein_coding	2.969	0.974	0.002	0.025
ENSMUSG00000055723.6	Rras2	protein_coding	2.968	1.025	0.004	0.035
ENSMUSG00000053012.17	Krcc1	protein_coding	2.967	0.967	0.002	0.024
ENSMUSG00000023755.9	Rhebl1	protein_coding	2.966	0.958	0.002	0.023
ENSMUSG00000047613.10	A430005L14Rik	protein_coding	2.965	0.867	0.001	0.01
ENSMUSG00000021270.13	Hsp90aa1	protein_coding	2.965	0.884	0.001	0.012
ENSMUSG00000081766.3	2210409E12Rik	transcribed_processed_pseudogene	2.964	0.992	0.003	0.029
ENSMUSG00000079659.5	Tmem243	protein_coding	2.961	0.985	0.003	0.028
ENSMUSG00000024145.6	Pigf	protein_coding	2.959	0.952	0.002	0.022
ENSMUSG00000079470.8	Utp14b	protein_coding	2.959	0.968	0.002	0.025
ENSMUSG00000022412.13	Mief1	protein_coding	2.959	0.981	0.003	0.027
ENSMUSG00000046062.5	Ppp1r15b	protein_coding	2.959	1.049	0.005	0.041
ENSMUSG00000037440.8	Vnn1	protein_coding	2.958	0.896	0.001	0.014
ENSMUSG00000035161.7	Ints6	protein_coding	2.958	1.034	0.004	0.038
ENSMUSG00000033352.11	Map2k4	protein_coding	2.957	0.948	0.002	0.021
ENSMUSG00000029249.15	Rest	protein_coding	2.951	0.845	0	0.008
ENSMUSG00000026648.18	Dclre1c	protein_coding	2.942	0.992	0.003	0.03
ENSMUSG00000032388.7	Spg21	protein_coding	2.94	0.998	0.003	0.031
ENSMUSG00000018481.9	Appbp2	protein_coding	2.939	0.875	0.001	0.012
ENSMUSG00000028134.11	Ptbp2	protein_coding	2.932	0.946	0.002	0.022
ENSMUSG00000022721.18	Trmt2a	protein_coding	2.931	0.906	0.001	0.016
ENSMUSG00000044783.16	Hjurp	protein_coding	2.929	0.844	0.001	0.009
ENSMUSG00000041608.8	Entpd3	protein_coding	2.926	0.932	0.002	0.02
ENSMUSG00000086158.2	Ccpg1os	protein_coding	2.925	0.858	0.001	0.011
ENSMUSG00000025373.14	Rnf41	protein_coding	2.92	0.911	0.001	0.017
ENSMUSG00000026670.15	Uap1	protein_coding	2.919	0.938	0.002	0.022
ENSMUSG00000053536.6	Cstf2t	protein_coding	2.915	0.995	0.003	0.033
ENSMUSG00000029475.17	Kdm2b	protein_coding	2.915	1.055	0.006	0.046
ENSMUSG00000027803.14	Wwtr1	protein_coding	2.914	0.934	0.002	0.021
ENSMUSG00000041645.14	Ddx24	protein_coding	2.912	0.836	0	0.009
ENSMUSG00000024422.14	Dhx16	protein_coding	2.912	1.015	0.004	0.037
ENSMUSG00000038612.16	Mcl1	protein_coding	2.911	0.861	0.001	0.011
ENSMUSG00000055491.13	Pprc1	protein_coding	2.91	0.998	0.004	0.033
ENSMUSG00000040836.15	Gpr161	protein_coding	2.909	0.904	0.001	0.017
ENSMUSG00000030888.14	Rrp8	protein_coding	2.907	1.007	0.004	0.036
ENSMUSG00000027394.13	Ttl	protein_coding	2.905	1.028	0.005	0.041
ENSMUSG00000038250.9	Usp38	protein_coding	2.904	0.986	0.003	0.031
ENSMUSG00000095123.1	Gm21781	lincRNA	2.9	0.946	0.002	0.024
ENSMUSG00000037885.18	Stk35	protein_coding	2.899	0.95	0.002	0.025
ENSMUSG00000029004.15	Kmt2e	protein_coding	2.898	0.903	0.001	0.017
ENSMUSG00000017499.15	Cdc6	protein_coding	2.897	0.982	0.003	0.031
ENSMUSG00000052752.15	Traf7	protein_coding	2.897	1.009	0.004	0.037
ENSMUSG00000027533.10	Fabp5	protein_coding	2.896	0.968	0.003	0.028
ENSMUSG00000037876.17	Jmjd1c	protein_coding	2.896	0.994	0.004	0.034
ENSMUSG00000045751.16	Mms22l	protein_coding	2.895	0.902	0.001	0.017
ENSMUSG00000051316.8	Taf7	protein_coding	2.893	0.902	0.001	0.017
ENSMUSG00000037725.8	Ckap2	protein_coding	2.893	0.916	0.002	0.02
ENSMUSG00000042197.13	Zfp451	protein_coding	2.892	0.872	0.001	0.013
ENSMUSG00000028580.15	Pum1	protein_coding	2.891	0.88	0.001	0.014
ENSMUSG00000028034.15	Fubp1	protein_coding	2.89	0.873	0.001	0.014
ENSMUSG00000019969.14	Psen1	protein_coding	2.887	0.98	0.003	0.031
ENSMUSG00000060147.15	Serpinb6a	protein_coding	2.886	0.916	0.002	0.02
ENSMUSG00000031922.12	Cep57	protein_coding	2.886	0.937	0.002	0.023
ENSMUSG00000050730.17	Arhgap42	protein_coding	2.885	1.005	0.004	0.037
ENSMUSG00000021306.11	Gpr137b	protein_coding	2.881	0.896	0.001	0.017
ENSMUSG00000053907.10	Mat2a	protein_coding	2.881	0.964	0.003	0.029
ENSMUSG00000026566.15	Mpzl1	protein_coding	2.88	1.054	0.006	0.049
ENSMUSG00000027109.16	Sp3	protein_coding	2.877	0.994	0.004	0.035
ENSMUSG00000007216.6	Zfp775	protein_coding	2.874	0.933	0.002	0.023
ENSMUSG00000034473.13	Sec22a	protein_coding	2.874	0.962	0.003	0.029
ENSMUSG00000030322.12	Mbd4	protein_coding	2.874	1.022	0.005	0.042
ENSMUSG00000024791.10	Cdca5	protein_coding	2.868	0.941	0.002	0.025
ENSMUSG00000037957.14	Wdr20	protein_coding	2.86	0.985	0.004	0.034
ENSMUSG00000032307.16	Ube2q2	protein_coding	2.858	0.945	0.002	0.027
ENSMUSG00000078502.10	Gm13212	protein_coding	2.858	0.963	0.003	0.03
ENSMUSG00000033285.15	Wdr3	protein_coding	2.858	1.014	0.005	0.041
ENSMUSG00000020453.17	Patz1	protein_coding	2.855	0.978	0.003	0.033
ENSMUSG00000035992.15	Fnip1	protein_coding	2.85	0.93	0.002	0.024
ENSMUSG00000035093.16	Secisbp2l	protein_coding	2.849	1.006	0.005	0.04
ENSMUSG00000024660.8	Incenp	protein_coding	2.847	0.922	0.002	0.023
ENSMUSG00000031987.6	Egln1	protein_coding	2.843	0.909	0.002	0.021
ENSMUSG00000101970.6	1810026B05Rik	processed_transcript	2.843	0.964	0.003	0.031
ENSMUSG00000038957.13	Edc3	protein_coding	2.843	0.973	0.003	0.033
ENSMUSG00000035569.17	Ankrd11	protein_coding	2.842	0.926	0.002	0.024
ENSMUSG00000025898.6	Cwf19l2	protein_coding	2.841	0.978	0.004	0.034
ENSMUSG00000020475.3	Pgam2	protein_coding	2.839	0.938	0.002	0.026
ENSMUSG00000040236.4	Trappc5	protein_coding	2.839	0.972	0.004	0.033
ENSMUSG00000001089.14	Luzp1	protein_coding	2.838	0.827	0.001	0.01
ENSMUSG00000027074.14	Slc43a3	protein_coding	2.838	0.854	0.001	0.013
ENSMUSG00000097119.1	B230354K17Rik	lincRNA	2.838	0.977	0.004	0.034
ENSMUSG00000051391.9	Ywhag	protein_coding	2.832	0.899	0.002	0.02
ENSMUSG00000022257.4	Laptm4b	protein_coding	2.832	0.96	0.003	0.031
ENSMUSG00000028312.19	Smc2	protein_coding	2.829	0.869	0.001	0.016
ENSMUSG00000038611.17	Phrf1	protein_coding	2.826	1	0.005	0.041
ENSMUSG00000040703.11	Cyp2s1	protein_coding	2.825	0.896	0.002	0.02
ENSMUSG00000079184.10	Mphosph8	protein_coding	2.823	0.941	0.003	0.028
ENSMUSG00000022673.4	Mcm4	protein_coding	2.82	0.913	0.002	0.023
ENSMUSG00000019998.6	Stx7	protein_coding	2.816	0.919	0.002	0.024
ENSMUSG00000027843.13	Ptpn22	protein_coding	2.816	0.972	0.004	0.035
ENSMUSG00000021532.11	Fastkd3	protein_coding	2.816	1.007	0.005	0.043
ENSMUSG00000002017.9	Fam98a	protein_coding	2.815	0.979	0.004	0.036
ENSMUSG00000024999.7	Noc3l	protein_coding	2.814	0.943	0.003	0.029
ENSMUSG00000031146.6	Plp2	protein_coding	2.8	0.968	0.004	0.035
ENSMUSG00000007836.6	Hnrnpa0	protein_coding	2.797	1.016	0.006	0.047
ENSMUSG00000026278.14	Bok	protein_coding	2.792	0.888	0.002	0.02
ENSMUSG00000013663.7	Pten	protein_coding	2.788	0.784	0	0.007
ENSMUSG00000074830.4	Zfp640	transcribed_processed_pseudogene	2.785	1.025	0.007	0.05
ENSMUSG00000020149.17	Rab1a	protein_coding	2.781	0.959	0.004	0.035
ENSMUSG00000034006.16	Pqlc1	protein_coding	2.774	0.813	0.001	0.01
ENSMUSG00000034203.8	Chchd4	protein_coding	2.774	0.949	0.003	0.033
ENSMUSG00000026669.14	Mcm10	protein_coding	2.773	0.947	0.003	0.033
ENSMUSG00000021891.8	Mettl6	protein_coding	2.772	0.922	0.003	0.028
ENSMUSG00000059751.7	Rps3a3	processed_pseudogene	2.768	0.919	0.003	0.027
ENSMUSG00000028423.15	Nfx1	protein_coding	2.767	0.916	0.003	0.027
ENSMUSG00000020994.5	Pnn	protein_coding	2.766	0.83	0.001	0.013
ENSMUSG00000026526.14	Fh1	protein_coding	2.766	0.962	0.004	0.036
ENSMUSG00000004233.14	Wars2	protein_coding	2.765	0.976	0.005	0.04
ENSMUSG00000055240.16	Zfp101	protein_coding	2.765	0.995	0.005	0.045
ENSMUSG00000025326.12	Ube3a	protein_coding	2.763	0.884	0.002	0.021
ENSMUSG00000027651.16	Rprd1b	protein_coding	2.753	0.954	0.004	0.036
ENSMUSG00000024989.14	Cep55	protein_coding	2.752	1.002	0.006	0.047
ENSMUSG00000020038.10	Cry1	protein_coding	2.752	1.005	0.006	0.048
ENSMUSG00000046909.9	Tefm	protein_coding	2.75	0.948	0.004	0.034
ENSMUSG00000042628.8	Zfyve1	protein_coding	2.744	1.01	0.007	0.05
ENSMUSG00000023286.16	Ube2j2	protein_coding	2.739	0.883	0.002	0.022
ENSMUSG00000106632.1	Gm33466	lincRNA	2.736	0.94	0.004	0.034
ENSMUSG00000021392.8	Nol8	protein_coding	2.735	0.919	0.003	0.029
ENSMUSG00000025480.5	Syce1	protein_coding	2.734	0.932	0.003	0.032
ENSMUSG00000018906.14	P4ha2	protein_coding	2.733	0.858	0.001	0.018
ENSMUSG00000009555.16	Cdk9	protein_coding	2.733	0.961	0.004	0.039
ENSMUSG00000038535.17	Zfp280d	protein_coding	2.732	0.868	0.002	0.02
ENSMUSG00000030424.15	Zfp939	transcribed_unprocessed_pseudogene	2.732	0.997	0.006	0.048
ENSMUSG00000024666.5	Tmem138	protein_coding	2.731	0.915	0.003	0.029
ENSMUSG00000039244.10	E130309D02Rik	protein_coding	2.73	0.93	0.003	0.032
ENSMUSG00000038518.15	Jarid2	protein_coding	2.727	0.906	0.003	0.027
ENSMUSG00000017386.10	Traf4	protein_coding	2.727	0.992	0.006	0.047
ENSMUSG00000040865.15	Ino80d	protein_coding	2.726	0.898	0.002	0.026
ENSMUSG00000087651.3	1500009L16Rik	protein_coding	2.725	0.959	0.004	0.039
ENSMUSG00000028345.15	Tex10	protein_coding	2.721	0.871	0.002	0.021
ENSMUSG00000028261.13	Ndufaf4	protein_coding	2.721	0.875	0.002	0.022
ENSMUSG00000025722.16	Wdr73	protein_coding	2.721	0.896	0.002	0.026
ENSMUSG00000039191.12	Rbpj	protein_coding	2.72	0.913	0.003	0.029
ENSMUSG00000035901.14	Dennd5a	protein_coding	2.715	0.989	0.006	0.048
ENSMUSG00000056260.15	Lrif1	protein_coding	2.714	0.986	0.006	0.047
ENSMUSG00000024908.15	Ppp6r3	protein_coding	2.711	0.885	0.002	0.024
ENSMUSG00000033983.13	Coil	protein_coding	2.709	0.95	0.004	0.038
ENSMUSG00000037270.18	4932438A13Rik	protein_coding	2.707	0.99	0.006	0.048
ENSMUSG00000033972.9	Zfp944	protein_coding	2.706	0.986	0.006	0.048
ENSMUSG00000022507.5	1810013L24Rik	protein_coding	2.704	0.975	0.006	0.045
ENSMUSG00000092558.3	Med20	protein_coding	2.701	0.958	0.005	0.041
ENSMUSG00000021192.16	Golga5	protein_coding	2.7	0.842	0.001	0.017
ENSMUSG00000037349.9	Nudt22	protein_coding	2.699	0.961	0.005	0.042
ENSMUSG00000034621.14	Gpatch8	protein_coding	2.698	0.908	0.003	0.03
ENSMUSG00000048039.8	Isg20l2	protein_coding	2.698	0.958	0.005	0.041
ENSMUSG00000038187.14	Btbd10	protein_coding	2.695	0.984	0.006	0.048
ENSMUSG00000021868.7	Ppif	protein_coding	2.692	0.907	0.003	0.03
ENSMUSG00000031796.7	Cfap20	protein_coding	2.689	0.904	0.003	0.029
ENSMUSG00000054091.9	1810037I17Rik	protein_coding	2.688	0.841	0.001	0.018
ENSMUSG00000048118.17	Arid4a	protein_coding	2.688	0.96	0.005	0.043
ENSMUSG00000026683.14	Nuf2	protein_coding	2.687	0.871	0.002	0.023
ENSMUSG00000050777.7	Tmem37	protein_coding	2.687	0.966	0.005	0.044
ENSMUSG00000027341.10	Tmem230	protein_coding	2.686	0.898	0.003	0.028
ENSMUSG00000020671.9	Rab10	protein_coding	2.684	0.869	0.002	0.023
ENSMUSG00000047714.14	Ppp1r2	protein_coding	2.682	0.879	0.002	0.025
ENSMUSG00000028221.3	Tmem55a	protein_coding	2.682	0.968	0.006	0.045
ENSMUSG00000030002.15	Dusp11	protein_coding	2.674	0.908	0.003	0.031
ENSMUSG00000029461.17	Fam168a	protein_coding	2.673	0.862	0.002	0.022
ENSMUSG00000022034.10	Esco2	protein_coding	2.672	0.949	0.005	0.042
ENSMUSG00000034083.16	Ccdc174	protein_coding	2.665	0.861	0.002	0.023
ENSMUSG00000024370.16	Cdc23	protein_coding	2.662	0.858	0.002	0.022
ENSMUSG00000013736.16	Trnt1	protein_coding	2.657	0.857	0.002	0.022
ENSMUSG00000015757.10	Ppil4	protein_coding	2.652	0.891	0.003	0.029
ENSMUSG00000028886.15	Eya3	protein_coding	2.65	0.888	0.003	0.029
ENSMUSG00000012117.13	Dhdds	protein_coding	2.648	0.94	0.005	0.041
ENSMUSG00000034620.17	Tmem5	protein_coding	2.647	0.881	0.003	0.028
ENSMUSG00000041718.15	Alg13	protein_coding	2.647	0.902	0.003	0.032
ENSMUSG00000054808.15	Actn4	protein_coding	2.643	0.905	0.003	0.033
ENSMUSG00000004567.16	Mcoln1	protein_coding	2.641	0.929	0.004	0.039
ENSMUSG00000042472.11	Zfp410	protein_coding	2.64	0.851	0.002	0.022
ENSMUSG00000055065.6	Ddx17	protein_coding	2.639	0.908	0.004	0.034
ENSMUSG00000042390.9	Gatad2b	protein_coding	2.639	0.965	0.006	0.048
ENSMUSG00000001687.15	Ubl3	protein_coding	2.635	0.883	0.003	0.029
ENSMUSG00000020705.6	Ddx42	protein_coding	2.634	0.93	0.005	0.04
ENSMUSG00000100680.1	1810044D09Rik	lincRNA	2.632	0.907	0.004	0.034
ENSMUSG00000024795.11	Kif20b	protein_coding	2.631	0.957	0.006	0.047
ENSMUSG00000068732.5	Tmem167b	protein_coding	2.63	0.905	0.004	0.034
ENSMUSG00000055531.12	Cpsf6	protein_coding	2.628	0.905	0.004	0.034
ENSMUSG00000032217.13	Rnf111	protein_coding	2.626	0.958	0.006	0.048
ENSMUSG00000047260.4	Emc6	protein_coding	2.618	0.81	0.001	0.017
ENSMUSG00000015697.14	Setdb1	protein_coding	2.606	0.944	0.006	0.046
ENSMUSG00000032231.14	Anxa2	protein_coding	2.604	0.867	0.003	0.028
ENSMUSG00000021357.14	Exoc2	protein_coding	2.604	0.928	0.005	0.042
ENSMUSG00000005947.11	Itgae	protein_coding	2.604	0.935	0.005	0.044
ENSMUSG00000071369.11	Map3k5	protein_coding	2.603	0.839	0.002	0.022
ENSMUSG00000069114.8	Zbtb10	protein_coding	2.593	0.888	0.004	0.033
ENSMUSG00000030826.19	Bcat2	protein_coding	2.591	0.871	0.003	0.029
ENSMUSG00000029676.15	Pot1a	protein_coding	2.589	0.886	0.003	0.033
ENSMUSG00000037017.15	Zscan21	protein_coding	2.587	0.92	0.005	0.042
ENSMUSG00000021767.18	Kat6b	protein_coding	2.586	0.933	0.006	0.045
ENSMUSG00000032127.9	Vps11	protein_coding	2.583	0.878	0.003	0.032
ENSMUSG00000021264.12	Yy1	protein_coding	2.582	0.864	0.003	0.029
ENSMUSG00000050144.13	Slc25a44	protein_coding	2.576	0.893	0.004	0.036
ENSMUSG00000019977.16	Hbs1l	protein_coding	2.572	0.822	0.002	0.021
ENSMUSG00000019943.10	Atp2b1	protein_coding	2.558	0.839	0.002	0.025
ENSMUSG00000049659.15	Aftph	protein_coding	2.556	0.821	0.002	0.022
ENSMUSG00000024571.14	Gm16286	protein_coding	2.55	0.84	0.002	0.026
ENSMUSG00000042719.17	Naa25	protein_coding	2.548	0.919	0.006	0.045
ENSMUSG00000024317.14	Rnf138	protein_coding	2.547	0.88	0.004	0.035
ENSMUSG00000030641.10	Ddias	protein_coding	2.544	0.77	0.001	0.014
ENSMUSG00000025190.13	Got1	protein_coding	2.538	0.892	0.004	0.039
ENSMUSG00000039660.16	Spout1	protein_coding	2.536	0.825	0.002	0.024
ENSMUSG00000113566.1	Gm40977	lincRNA	2.533	0.93	0.006	0.05
ENSMUSG00000038206.13	Fbxo8	protein_coding	2.529	0.786	0.001	0.017
ENSMUSG00000097769.7	Snhg4	processed_transcript	2.529	0.857	0.003	0.031
ENSMUSG00000024498.15	Tcerg1	protein_coding	2.529	0.864	0.003	0.033
ENSMUSG00000007589.9	Tinf2	protein_coding	2.525	0.928	0.007	0.05
ENSMUSG00000020482.4	Ccdc117	protein_coding	2.523	0.911	0.006	0.045
ENSMUSG00000016619.9	Nup50	protein_coding	2.522	0.84	0.003	0.028
ENSMUSG00000046351.11	Zfp322a	protein_coding	2.519	0.861	0.003	0.033
ENSMUSG00000027111.15	Itga6	protein_coding	2.519	0.892	0.005	0.041
ENSMUSG00000074746.2	Pdzd8	protein_coding	2.519	0.906	0.005	0.044
ENSMUSG00000033554.17	Dph5	protein_coding	2.515	0.91	0.006	0.046
ENSMUSG00000025171.1	Ubtd1	protein_coding	2.513	0.901	0.005	0.043
ENSMUSG00000031904.5	Slc7a6	protein_coding	2.513	0.921	0.006	0.049
ENSMUSG00000009741.15	Ubp1	protein_coding	2.51	0.893	0.005	0.042
ENSMUSG00000056579.18	Tug1	antisense_RNA	2.509	0.811	0.002	0.023
ENSMUSG00000038633.5	Degs1	protein_coding	2.507	0.908	0.006	0.046
ENSMUSG00000032727.13	Mier3	protein_coding	2.504	0.829	0.003	0.027
ENSMUSG00000038546.9	Ranbp9	protein_coding	2.504	0.9	0.005	0.044
ENSMUSG00000086390.7	1810019D21Rik	processed_transcript	2.503	0.873	0.004	0.037
ENSMUSG00000031816.15	Mthfsd	protein_coding	2.502	0.904	0.006	0.046
ENSMUSG00000037572.17	Wdhd1	protein_coding	2.498	0.87	0.004	0.037
ENSMUSG00000002985.16	Apoe	protein_coding	2.498	0.893	0.005	0.043
ENSMUSG00000028857.16	Tmem222	protein_coding	2.496	0.871	0.004	0.037
ENSMUSG00000020687.13	Cdc27	protein_coding	2.492	0.854	0.004	0.033
ENSMUSG00000031622.16	Sin3b	protein_coding	2.49	0.85	0.003	0.032
ENSMUSG00000026878.16	Rab14	protein_coding	2.489	0.869	0.004	0.037
ENSMUSG00000046707.9	Csnk2a2	protein_coding	2.489	0.891	0.005	0.043
ENSMUSG00000001123.15	Lgals9	protein_coding	2.485	0.875	0.004	0.039
ENSMUSG00000042772.15	Smg7	protein_coding	2.483	0.857	0.004	0.035
ENSMUSG00000020629.12	Adi1	protein_coding	2.478	0.888	0.005	0.043
ENSMUSG00000026273.13	Mterf4	protein_coding	2.477	0.911	0.007	0.05
ENSMUSG00000026097.9	Ormdl1	protein_coding	2.473	0.877	0.005	0.041
ENSMUSG00000020255.8	D10Wsu102e	protein_coding	2.473	0.877	0.005	0.041
ENSMUSG00000032249.14	Anp32a	protein_coding	2.472	0.859	0.004	0.036
ENSMUSG00000029684.14	Wasl	protein_coding	2.47	0.865	0.004	0.038
ENSMUSG00000021456.8	Fbp2	protein_coding	2.453	0.889	0.006	0.046
ENSMUSG00000024091.8	Vapa	protein_coding	2.448	0.819	0.003	0.029
ENSMUSG00000027193.12	Api5	protein_coding	2.443	0.885	0.006	0.046
ENSMUSG00000027346.15	Gpcpd1	protein_coding	2.437	0.869	0.005	0.042
ENSMUSG00000038784.13	Cnot4	protein_coding	2.432	0.865	0.005	0.042
ENSMUSG00000031600.10	Vps37a	protein_coding	2.429	0.888	0.006	0.048
ENSMUSG00000069206.14	Zfp874a	protein_coding	2.423	0.834	0.004	0.034
ENSMUSG00000032097.10	Ddx6	protein_coding	2.423	0.869	0.005	0.044
ENSMUSG00000033102.15	Cdc14b	protein_coding	2.418	0.883	0.006	0.048
ENSMUSG00000036180.15	Gatad2a	protein_coding	2.414	0.867	0.005	0.044
ENSMUSG00000027722.14	Spata5	protein_coding	2.407	0.87	0.006	0.046
ENSMUSG00000000730.13	Dnmt3l	protein_coding	2.407	0.876	0.006	0.047
ENSMUSG00000019891.15	Dcbld1	protein_coding	2.406	0.797	0.003	0.027
ENSMUSG00000020330.16	Hmmr	protein_coding	2.403	0.842	0.004	0.038
ENSMUSG00000022360.8	Atad2	protein_coding	2.4	0.834	0.004	0.036
ENSMUSG00000027667.13	Zfp639	protein_coding	2.397	0.882	0.007	0.05
ENSMUSG00000035851.14	Ythdc1	protein_coding	2.396	0.878	0.006	0.049
ENSMUSG00000014550.14	Rbsn	protein_coding	2.393	0.855	0.005	0.043
ENSMUSG00000027668.13	Mfn1	protein_coding	2.39	0.85	0.005	0.042
ENSMUSG00000002845.14	Tmem39a	protein_coding	2.389	0.834	0.004	0.037
ENSMUSG00000073794.3	I0C0044D17Rik	protein_coding	2.378	0.801	0.003	0.03
ENSMUSG00000022858.15	Tra2b	protein_coding	2.376	0.864	0.006	0.047
ENSMUSG00000027177.14	Hipk3	protein_coding	2.368	0.786	0.003	0.027
ENSMUSG00000022000.11	Zc3h13	protein_coding	2.366	0.824	0.004	0.037
ENSMUSG00000006673.14	Qrich1	protein_coding	2.359	0.82	0.004	0.036
ENSMUSG00000031490.6	Eif4ebp1	protein_coding	2.357	0.859	0.006	0.048
ENSMUSG00000034258.4	Flvcr2	protein_coding	2.344	0.807	0.004	0.034
ENSMUSG00000006273.14	Atp6v1b2	protein_coding	2.344	0.854	0.006	0.048
ENSMUSG00000033186.9	Mzt1	protein_coding	2.342	0.814	0.004	0.036
ENSMUSG00000031696.9	Vps35	protein_coding	2.339	0.853	0.006	0.048
ENSMUSG00000048170.14	Mcmbp	protein_coding	2.335	0.855	0.006	0.049
ENSMUSG00000030265.14	Kras	protein_coding	2.332	0.802	0.004	0.034
ENSMUSG00000022884.14	Eif4a2	protein_coding	2.329	0.85	0.006	0.048
ENSMUSG00000025283.15	Sat1	protein_coding	2.303	0.822	0.005	0.043
ENSMUSG00000079455.9	Gm16026	transcribed_unprocessed_pseudogene	2.298	0.821	0.005	0.043
ENSMUSG00000031729.6	Ist1	protein_coding	2.297	0.843	0.006	0.05
ENSMUSG00000071302.10	2610044O15Rik8	protein_coding	2.296	0.834	0.006	0.047
ENSMUSG00000042520.16	Ubap2l	protein_coding	2.182	0.802	0.007	0.05
ENSMUSG00000039543.16	Cfap70	protein_coding	-2.914	1.056	0.006	0.046
ENSMUSG00000105613.1	Gm43684	TEC	-3.171	1.074	0.003	0.031
ENSMUSG00000061561.5	Olfr373	protein_coding	-4.328	1.061	0	0.002
