# Supplementary material for: Cell division- and DNA replication-free reprogramming of somatic nuclei for embryonic transcription
Source: iScience. 2021 Nov 3;24(11):103290. doi: 10.1016/j.isci.2021.103290 (PMC8609233; doi:10.1016/j.isci.2021.103290)
Supplement: Table S2. Top 30 upstream regulators identified by Ingenuity Pathway Analysis (IPA) and their target molecules in dataset, related to Figure 3 [file mmc3.xlsx]

## Sheet: Sheet1
Table S2. Top 30 upstream regulators identified by Ingenuity Pathway Analysis (IPA) and their target molecules in dataset.
Upstream Regulator	Expr Log Ratio	Molecule Type	Predicted Activation State	Activation z-score	p-value of overlap	Target Molecules in Dataset
NUPR1	3.407	transcription regulator		-1.147	8.87e-13	ACTR3B,ADM,API5,AS3MT,AVPI1,BTG1,CASP2,CCNF,CDC23,CDCA2,CEBPB,CENPL,CITED2,CKAP2L,CSTF2T,DIDO1,EGLN1,EME1,FAM120B,FBXO3,FHL2,FLVCR1,FOXO3,GPCPD1,GTSE1,HILPDA,HIVEP3,HJURP,HK2,ING2,IP6K2,KLF4,KLF6,MAT2A,MCM10,MGLL,MMS22L,MSANTD3,MSH6,MTFMT,MTFR2,MYC,NR1D1,NRBF2,NSL1,NUP50,NUPR1,OSER1,P4HA2,PEX12,PHLDA1,PLK1,PPFIBP2,RAB20,RAB29,RAB38,RBM14,RBMS1,RPA1,RTN4IP1,RYBP,SAT1,SHROOM3,SIX4,SPRTN,STX3,TICRR,…
TP53		transcription regulator	Activated	3.446	2.73e-11	ABCB1,ABHD4,ACAA2,ACER2,ACSF2,ACTN4,ADRB3,AMOTL2,ANKH,ANXA2,ANXA3,AP3B1,APBB2,API5,APOE,AQP3,ASF1B,ASS1,ATAD2,ATXN1,BBC3,BCL2L1,BHLHE40,BID,BOK,BTG1,BTG2,C9orf116,CAMK2D,CASP2,CCNE2,CCNF,CCNG1,CCNL1,CDC42EP3,CDC6,CDC7,CDKN1A,CEBPB,CEBPD,CEP55,CERS6,CITED2,CKAP2,CKMT1A/CKMT1B,CMBL,CPOX,Crip2,CSF3R,CSTF1,CXCL10,DDIAS,DDIT4,DDIT4L,DFFB,DLC1,DLST,DUSP1,EDA2R,EGF,EIF2AK3,ENG,EPAS1,ERCC5,ESRRB,F2R,FABP…
CDK19		kinase	Inhibited	-4.375	2.27e-10	ABHD4,BAIAP2,BTG2,CCNG1,CDKN1A,CGRRF1,DCXR,DDIT4,FBXW7,HMGCS1,HMOX1,IP6K2,MDM2,MVD,NOL8,PDGFA,PHLDA3,PLK2,RAD9A,RRP8,RXRA,SAT1,SESN1,TRAF4,TSC22D1,ZMAT3
Dux		other	Activated	2.813	2.28e-09	B020004J07Rik,EIF1AX,Gm13119 (includes others),Nat8f2,Pramel4 (includes others),SP110,Tcstv3,Usp17la (includes others)
mir-8		microRNA	Inhibited	-3.317	5.31e-08	AMOTL2,BBC3,CCNE2,CDC27,CDK6,CDKN1A,CITED2,DDIT4L,FAT1,GJB3,GNA13,HMOX1,KLF4,LATS2,MCM4,MYC,NECTIN2,PERP,PHLDA3,Pmaip1,PPP2R1B,PTEN,RNF128,SCMH1,SMAD2,SMAD5,SPRY2,SQSTM1,STAT5A,TSPAN1,Wasl,YES1,YWHAG,ZFP36
GAS2L3	5.229	other	Inhibited	-2.985	1.29e-07	BTG2,CCNG1,CDKN1A,F2R,PLK2,PVT1,SAT1,SLC19A2,ZMAT3
HNF4A		transcription regulator		0.388	1.91e-07	AAR2,ACAA2,AKAP13,AKIRIN2,ANKRD49,ANXA9,AP3B1,APOE,AQP3,ARFGAP1,ARG2,ARMT1,AS3MT,AVPI1,BCL2L1,BMP7,BOLA1,BRF2,BTG1,C14orf119,C5orf22,CAMK2D,CASP2,CBLL1,CBS/CBSL,CCNE2,CCNG1,CCNT1,CD55,CDC23,CDC42EP3,CDC5L,CDC6,CDCA5,CDKN1A,CEACAM1,CEBPB,CEBPD,CFAP20,COA4,COMMD5,COQ10B,CRY1,CRYZ,CSTF2T,CUX2,CWC25,CYP4F3,DEDD2,DHDDS,DLST,DNAJC30,DPH5,DUSP11,EIF4EBP2,ELF3,ELP3,EPM2AIP1,ERCC5,ERI2,EXO5,FAM107B,FAM160…
ESR1		ligand-dependent nuclear receptor		1.711	6.3e-07	ABCB1,ABI2,ACKR3,AKAP13,ANAPC2,ANXA3,AP3B1,APOE,AQP3,ARFGAP1,ARHGEF11,ARID4A,ARRDC3,ASS1,ATP2B1,BCL2L1,BET1L,CAMK1,CCNG1,CCNT2,CD55,CDC27,CDC42EP3,CDC5L,CDK6,CDKN1A,CEBPB,CEBPD,CEBPG,CENPL,CHM,CLDN4,CLIC3,CLN8,CNOT4,COG7,CPE,CREB1,DAB2,DDIT4,DDX17,DUSP11,EGF,FAM102A,FBXW7,FLCN,FOXA1,GADD45B,GJB3,GLRX,GNA13,GOPC,HDGFL3,HES1,HMGCR,HSD17B7,HSP90AA1,ID1,IFRD1,IL6ST,INCENP,INIP,IQGAP1,IRAK2,IRF5,ITGA6…
CCND1		transcription regulator		1.652	6.87e-07	ABCC4,AQP3,ATAD2,Bmyc,CCNE2,CDC6,CDCA2,CDK6,CDKN1A,CEP55,CPNE3,DDIAS,ELOVL7,EMSY,ENDOD1,ESCO2,GAS2L3,GPRC5A,HJURP,ID1,ID3,KIF20B,KLHL24,LASP1,MAP3K5,MBLAC2,MCM10,MCM4,MELK,MTFR2,MYC,NCAPH,OVOL2,PLK1,PSRC1,PTBP3,SEC22A,STARD4,THNSL1,TMEM17,TP53INP1,TRAIP,TUBA1C,UAP1,UTRN,ZNF148
SP110	2.298	transcription regulator		-0.598	8.57e-07	AQP3,CDK9,CXCL10,F2R,Gm2016 (includes others),GNA13,MCL1,MYC,NCK1,P2RX7,PANX1,PERP,PLK1,Pramel7,RIPK2,RPA1,RXRA,SMAD2,SP3,SQSTM1,STAT5A,TBX3,Tcstv3,Usp17la (includes others),YES1,ZNF560
TP63		transcription regulator	Activated	3.653	1.22e-06	ABCB1,ABI2,ADH7,ADM,ARL14EP,BBC3,BCL2L1,BHLHE40,BMP7,BOK,CA4,CCNG1,CCNT1,CCNT2,CDK17,CDK6,CDKN1A,CEACAM1,CITED2,DDIT4,ENG,ERCC5,F2R,FOXO3,FUBP1,Gm2016 (includes others),GRHL2,HES1,HK2,ID1,ID3,IRF5,ITGA6,KLF6,KRT7,LYN,MCM10,MDM2,MYC,MYNN,PERP,Pmaip1,PNPT1,PRKAG2,PTEN,RAD9A,RAP2A,REL,RPA1,SMAD2,SMAD3,SMAD4,THBS2,TRAF4,TRIM6,Usp17la (includes others),WFDC2,WWTR1,ZNF560
Notch		group		0.452	2.22e-06	ADM,CDKN1A,CLEC10A,CSF3R,CTBP2,DDX6,DUSP1,GADD45B,GAPT,HES1,ID1,ID3,KCNK6,MCL1,MYC,NET1,NFAM1,PATZ1,PRTN3,PTPRF,RGCC,SMAD1,SMAD2,SMAD3,TRAF4,TRPC6
NR3C1		ligand-dependent nuclear receptor	Activated	2.298	4.2e-06	ABCA1,ADM,ANGPTL4,APOE,ARID4B,AS3MT,ATXN1,BAG3,BCL10,BCL2L1,BCOR,BHLHE40,BOK,BRD2,BTG1,CDC42EP3,CDKN1A,CEBPB,CKAP2,CLK2,CSRNP1,CSRNP2,CXCL10,DDIT4,DEAF1,DEDD2,DEGS1,DUSP1,F2R,FGD4,FOXO3,GADD45B,GPAT4,HUS1B,ING2,JADE1,JUND,KLF13,KLF9,LPIN1,LTB,MAEA,MAL,MAP3K20,MCL1,MDM2,MSX2,MYC,NPY,PDGFA,PLEKHF1,PLIN2,PLK2,POGK,PPP1CB,PPP2R1B,PPP3R1,PRKACB,PSEN1,PTEN,PTGR1,RIPK2,SGK1,SLC19A2,SLC25A33,SLC7A6,SMAD1…
PGR		ligand-dependent nuclear receptor	Activated	4.182	5.07e-06	AKAP13,ATXN1,BCL2L1,BTG1,CDC6,CDKN1A,CEBPB,CEBPD,EIF1AX,EPAS1,GOT1,GPR160,GPRC5A,HES1,HPCAL1,HSD17B1,ID1,ITGA6,KLF4,KLF5,KLF9,KRT18,LDLRAD4,MAT2A,MSX2,MTSS1,MYC,NET1,P4HA2,PDGFA,PFKP,PLK2,PPIF,PTP4A1,RAB9A,RAP2C,SGK1,SPRY2,STAT5A
E2F4		transcription regulator		-0.152	8.71e-06	ASF1B,BRD2,C5orf22,CCNE2,CDC6,CDCA4,CDKN1A,CEP57,CFAP20,CSTF1,EPAS1,FPGT,HMMR,ID3,LPAR1,MCL1,MCM10,MCM4,MYC,NPAT,ORC1,PLK1,PPP1R13B,PPP1R8,PPP2R2B,SFRP1,SMC2,STAM,TP53BP2,TP53INP1,ZNF451,ZNF91,ZSCAN12
LMNA		other			1.04e-05	AGPAT3,AI987944 (includes others),BAMBI,CERS6,CLK3,ENTPD1,ERCC5,FBXW7,FNIP1,GATA6,GCLC,ID3,JUND,Kat6b,KLF5,KRT18,LYSMD3,Mapre2,MSC,NUFIP2,PDP2,POGZ,PTEN,RBMS1,SLC33A1,SMARCA2,SMG7,ST6GALNAC4,STK35,TEC,THUMPD3,TMEM64,YTHDF2,ZFP36,ZNF397,ZNF613
DPPA2		other	Activated	2.607	1.07e-05	Gm2016 (includes others),Pramel7,SP110,SYCE1,TBX3,Tcstv3,Usp17la (includes others),ZNF560
TCF4		transcription regulator		0.885	1.08e-05	ADAT2,ANGPTL4,ASF1B,BEX3,BHLHE40,BMP7,C15orf39,CCDC117,CD55,CDK6,CDKN1A,CEP55,CREB1,CSF3R,CSRNP1,ELF1,ENTPD1,ESCO2,HES1,HMMR,ID3,Ly6a (includes others),MCL1,MSX2,MYC,NCAPG,NUF2,OPTN,PARP8,PLAUR,PLK2,POP7,PPIF,QTRT2,RRS1,SGK1,SLC12A7,SLC66A3,SMAD1,SMAD2,SMAD4,SOCS3,SQSTM1,TCF7L2,TNS3,TSEN2,UBE3A,YWHAG,ZDHHC17
SMAD4	2.981	transcription regulator	Activated	3.097	1.46e-05	ANGPTL4,BBC3,BMP7,CDC42EP3,CDK17,CDKN1A,CITED2,CNMD,EIF4EBP1,ENG,ERCC5,GADD45B,GCNT1,HHEX,HMOX1,ID1,INPP5D,ITGA6,LEMD3,LPAR1,MDM2,MSX2,MYC,NUP153,PTEN,PTPRK,RGCC,SERTAD1,SGK1,SMAD2,SMAD3,SMAD4,TBX3,ZFP36
HGF		growth factor	Activated	6.249	1.51e-05	ACKR3,AKAP13,ANGPTL4,BCL2L1,CASP2,CCNE2,CCNF,CCNG1,CDC6,CDKN1A,CGRRF1,CITED2,CRY1,ELF3,ENTPD1,EPHA4,FOXA1,FOXN2,GNA13,HES1,HK2,HMMR,HMOX1,ID1,IL6ST,ITGA6,KIF15,KIF20B,KRT18,MAT2A,MCL1,MDM2,MELK,MERTK,MYC,NR4A2,NR5A2,Nrg1,NRIP1,PDGFA,PHLDA1,PLAUR,PLK1,PPP2R2A,PRKAA1,PTPRF,SF3B4,SFRP1,SGK1,SLC19A2,SLC20A1,SMAD5,SMC2,SOCS3,SPRY2,TRAIP,TRIB1
USP3	3.189	peptidase	Activated	2.607	1.72e-05	Gm2016 (includes others),Pramel7,SP110,TBX3,Tcstv3,Usp17la (includes others),ZNF560
DPPA4		other	Activated	2.607	1.72e-05	Gm2016 (includes others),Pramel7,SP110,TBX3,Tcstv3,Usp17la (includes others),ZNF560
BAHD1		other	Activated	2.607	2.89e-05	Gm2016 (includes others),Pramel7,SP110,TBX3,Tcstv3,Usp17la (includes others),ZNF560
CHEK2		kinase	Activated	2.186	2.89e-05	BCL2L1,CCNG1,CDKN1A,KRAS,MDM2,Pmaip1,TP53BP2
Zscan4c (includes others)		other	Activated	2.607	2.89e-05	Gm2016 (includes others),Pramel7,SP110,TBX3,Tcstv3,Usp17la (includes others),ZNF560
POU5F1		transcription regulator	Activated	3.397	3.1e-05	BAG3,BCL10,BID,CASP2,CCNF,CDKN1A,CXCL10,DUSP1,ESRRB,FOXA1,GATA6,HAND1,ID3,JARID2,KDM2B,KHDC3L,KLF2,KLF4,KRT18,MCL1,MEF2A,MTF2,MYC,NR2F2,Oasl2,ORAI1,PCSK6,PDGFRA,Pramel6,PYCARD,REST,RIPK2,SMAD1,SMAD4,TBX3,Tdh,TDRD7,TP53BP2,TRAF4,UTF1,YES1,ZFP42
ACTL6A		other		-1.414	5.29e-05	BBC3,BCL2L1,CCNE2,CCNG1,CDKN1A,HMOX1,MCL1,MYC,TP53INP1
PRKAG3		other			5.31e-05	ABCA1,ACKR3,ANGPTL4,BTG2,CD55,DDIT4L,GLRX,GOT1,ID1,ITGA6,KDM2B,KLF2,KLF4,LUC7L2,MAT2A,MID1IP1,NRIP1,PDE7A,PHLDA3,POLK,RGCC,RNF128,Snhg5,TMEM37,ZFP36
PDGF BB		complex	Activated	4.296	7.23e-05	ACKR3,ADM,ARG2,ATP2B1,BHLHE40,CCNL1,CDKN1A,CEBPB,CEBPD,CREB1,DAB2,DUSP1,FHL2,GSS,HES1,HMGCR,HMGCS1,HMOX1,ID3,KLF10,KLF6,KRAS,MAFK,MAT2A,MCL1,MYC,NPR3,NR4A2,PDGFA,PDGFRA,PHLDA1,PLK2,RND3,S1PR2,SAT1,SGK1,SOCS3,TRA2B,TRIB1,ZFP36
CDKN2A		transcription regulator		0.956	7.5e-05	ASF1B,ATAD2,BBC3,BTG2,CCNG1,CDCA4,CDCA5,CDKN1A,CEBPB,CEBPD,CITED2,CXCL10,DUSP1,FBXO5,FHL2,FOXA1,GNA13,GPRC5A,GTSE1,KRAS,MCL1,MCM4,MCMBP,MDM2,MELK,MYC,NPAT,P4HA2,PDGFA,PLK1,POLK,PTEN,RAB9A,SERTAD1,TP53INP1,ZMAT3,ZNF655
