# Supplementary material for: Cell division- and DNA replication-free reprogramming of somatic nuclei for embryonic transcription
Source: iScience. 2021 Nov 3;24(11):103290. doi: 10.1016/j.isci.2021.103290 (PMC8609233; doi:10.1016/j.isci.2021.103290)
Supplement: Table S3. Differentially expressed repeat sequences between NT embryos with α-amanitin and those without α-amanitin, related to Figure 3 [file mmc4.xlsx]

## Sheet: Sheet1
Table S3. Differentially expressed repeat sequences between NT embryos with α-amanitin and those without α-amanitin.
repName	repClass	repFamily	log2FoldChange	padj
MurSatRep1	Unknown	Unknown	9.941	0
RSINE1	SINE	B4	9.237	0
RSINE1	SINE	B4	9.09	0.001
MMSAT4	Satellite	Satellite	9.06	0
MurSatRep1	Unknown	Unknown	9.016	0
MMSAT4	Satellite	Satellite	8.893	0
MurSatRep1	Unknown	Unknown	8.765	0.001
MurSatRep1	Unknown	Unknown	8.609	0.001
MER89	LTR	ERV1	8.583	0
B1_Mus1	SINE	Alu	8.527	0.002
MMSAT4	Satellite	Satellite	8.348	0.002
MurSatRep1	Unknown	Unknown	8.29	0.002
B2_Mm2	SINE	B2	8.183	0.003
MMSAT4	Satellite	Satellite	8.155	0.001
ETnERV2-int	LTR	ERVK	8.07	0.004
MT-int	LTR	ERVL-MaLR	8.035	0.004
Lx	LINE	L1	8.018	0.005
MurSatRep1	Unknown	Unknown	7.973	0.001
Lx7	LINE	L1	7.939	0.004
MMSAT4	Satellite	Satellite	7.924	0.009
MurSatRep1	Unknown	Unknown	7.906	0.002
RMER16-int	LTR	ERVK	7.875	0.002
MMSAT4	Satellite	Satellite	7.87	0.005
MER89	LTR	ERV1	7.825	0.006
MMSAT4	Satellite	Satellite	7.805	0.006
MT2_Mm	LTR	ERVL	7.803	0.015
MRLTR33	LTR	ERVK	7.783	0.011
MMSAT4	Satellite	Satellite	7.689	0.009
MurSatRep1	Unknown	Unknown	7.686	0.009
(TTA)n	Simple_repeat	Simple_repeat	7.685	0.008
MurSatRep1	Unknown	Unknown	7.681	0.01
MurSatRep1	Unknown	Unknown	7.677	0.015
RLTR35B_MM	LTR	ERVL	7.659	0.01
MMSAT4	Satellite	Satellite	7.616	0.012
RLTR42-int	LTR	ERVK	7.549	0.012
B2_Mm2	SINE	B2	7.538	0.015
B1_Mus1	SINE	Alu	7.523	0.012
MMSAT4	Satellite	Satellite	7.48	0.004
ETnERV2-int	LTR	ERVK	7.48	0.021
MT2C_Mm	LTR	ERVL	7.446	0.004
MurSatRep1	Unknown	Unknown	7.433	0.007
ID_B1	SINE	B4	7.423	0.023
MIRc	SINE	MIR	7.414	0.015
RMER3D-int	LTR	ERVK	7.403	0.019
MMSAT4	Satellite	Satellite	7.368	0.014
L1_Mur2	LINE	L1	7.344	0.005
ETnERV2-int	LTR	ERVK	7.329	0.007
RMER19B	LTR	ERVK	7.329	0.015
MuRRS4-int	LTR	ERV1	7.329	0.017
MMSAT4	Satellite	Satellite	7.314	0.015
MurSatRep1	Unknown	Unknown	7.291	0.015
MurSatRep1	Unknown	Unknown	7.252	0.017
IAPLTR2a2_Mm	LTR	ERVK	7.246	0.027
MurSatRep1	Unknown	Unknown	7.227	0.017
RLTR10-int	LTR	ERVK	7.227	0.031
MMSAT4	Satellite	Satellite	7.219	0.016
MMERVK10C-int	LTR	ERVK	7.215	0.037
MurSatRep1	Unknown	Unknown	7.211	0.016
URR1B	DNA	hAT-Charlie	7.195	0.019
MuRRS-int	LTR	ERV1	7.171	0.027
RMER17C-int	LTR	ERVK	7.16	0.024
L2	LINE	L2	7.126	0.03
MMSAT4	Satellite	Satellite	7.125	0.023
RMER15-int	LTR	ERVL	7.116	0.032
RLTR1B-int	LTR	ERV1	7.112	0.023
B2_Mm2	SINE	B2	7.091	0.023
L1_Mus1	LINE	L1	7.083	0.021
ETnERV3-int	LTR	ERVK	7.072	0.003
L1M2	LINE	L1	7.06	0.021
MT2C_Mm	LTR	ERVL	7.051	0.023
ORR1B1	LTR	ERVL-MaLR	7.035	0.01
MurSatRep1	Unknown	Unknown	7.003	0.023
B3	SINE	B2	6.969	0.036
MMSAT4	Satellite	Satellite	6.954	0.03
RMER19C	LTR	ERVK	6.953	0.031
MurSatRep1	Unknown	Unknown	6.949	0.007
MuRRS4-int	LTR	ERV1	6.941	0.012
RMER15	LTR	ERVL	6.913	0.03
MurSatRep1	Unknown	Unknown	6.888	0.028
MMERVK9C_I-int	LTR	ERVK	6.882	0.03
MurSatRep1	Unknown	Unknown	6.868	0.041
RMER19B2	LTR	ERVK	6.855	0.032
B1_Mur4	SINE	Alu	6.831	0.037
Lx3_Mus	LINE	L1	6.829	0.036
RLTR20C1_MM	LTR	ERVK	6.81	0.031
MLT1D	LTR	ERVL-MaLR	6.81	0.032
MMSAT4	Satellite	Satellite	6.805	0.034
RMER19B	LTR	ERVK	6.801	0.048
MMSAT4	Satellite	Satellite	6.794	0.036
MMERVK9E_I-int	LTR	ERVK	6.788	0.036
MERVL_2A-int	LTR	ERVL	6.787	0.033
MMSAT4	Satellite	Satellite	6.779	0.032
B2_Mm2	SINE	B2	6.777	0.037
RMER19B	LTR	ERVK	6.76	0.017
B1_Mus1	SINE	Alu	6.746	0.036
MT2B2	LTR	ERVL	6.744	0.015
X6A_LINE	LINE	CR1	6.741	0.036
MurSatRep1	Unknown	Unknown	6.725	0.036
MMSAT4	Satellite	Satellite	6.723	0.023
RMER15	LTR	ERVL	6.721	0.018
ID_B1	SINE	B4	6.72	0.036
B3A	SINE	B2	6.719	0.043
Lx8b	LINE	L1	6.715	0.035
ORR1A1-int	LTR	ERVL-MaLR	6.685	0.048
ORR1A4	LTR	ERVL-MaLR	6.678	0.037
MurSatRep1	Unknown	Unknown	6.669	0.002
MTD	LTR	ERVL-MaLR	6.66	0.036
ORR1A1	LTR	ERVL-MaLR	6.658	0.039
MurSatRep1	Unknown	Unknown	6.649	0.041
MER89	LTR	ERV1	6.617	0.021
ORR1A1-int	LTR	ERVL-MaLR	6.57	0.002
MT2C_Mm	LTR	ERVL	6.567	0.043
B1F	SINE	Alu	6.561	0.043
MMSAT4	Satellite	Satellite	6.56	0.043
B1_Mur2	SINE	Alu	6.559	0.009
MMSAT4	Satellite	Satellite	6.555	0.008
B4	SINE	B4	6.551	0.047
Lx7	LINE	L1	6.549	0.048
MMSAT4	Satellite	Satellite	6.541	0.01
ERVB4_2-LTR_MM	LTR	ERVK	6.526	0.012
MurSatRep1	Unknown	Unknown	6.524	0.048
ID_B1	SINE	B4	6.497	0.028
MurSatRep1	Unknown	Unknown	6.495	0.047
MMSAT4	Satellite	Satellite	6.46	0.023
RLTR18-int	LTR	ERVK	6.441	0.023
MERVL-int	LTR	ERVL	6.415	0.012
MurSatRep1	Unknown	Unknown	6.406	0.032
B1F2	SINE	Alu	6.395	0.016
B1_Mm	SINE	Alu	6.384	0.018
MMETn-int	LTR	ERVK	6.305	0.036
RLTR9A3A	LTR	ERVK	6.282	0.032
B2_Mm1t	SINE	B2	6.271	0.032
L2c	LINE	L2	6.222	0.032
RLTR25B	LTR	ERVK	6.187	0.044
MurSatRep1	Unknown	Unknown	6.147	0.036
MER89	LTR	ERV1	6.138	0
MMSAT4	Satellite	Satellite	6.137	0.037
MERVL_2A-int	LTR	ERVL	6.108	0.048
RMER6A	LTR	ERVK	6.094	0.01
MMSAT4	Satellite	Satellite	6.059	0.039
ETnERV2-int	LTR	ERVK	6.05	0.032
PB1D9	SINE	Alu	6.037	0.045
B3	SINE	B2	6.03	0.033
MT2C_Mm	LTR	ERVL	6.028	0.048
RLTR45-int	LTR	ERVK	6.017	0.015
RMER19B	LTR	ERVK	6.006	0.048
MMSAT4	Satellite	Satellite	5.99	0.012
RSINE1	SINE	B4	5.989	0.049
L1M4b	LINE	L1	5.978	0.048
MT2_Mm	LTR	ERVL	5.968	0.024
MMERVK9C_I-int	LTR	ERVK	5.96	0.048
ETnERV3-int	LTR	ERVK	5.949	0.021
RMER6C	LTR	ERVK	5.942	0.03
MT2C_Mm	LTR	ERVL	5.935	0.015
RLTR45-int	LTR	ERVK	5.925	0.021
B3	SINE	B2	5.892	0.028
MMSAT4	Satellite	Satellite	5.885	0.021
MusHAL1	LINE	L1	5.85	0.035
MMSAT4	Satellite	Satellite	5.849	0.028
B2_Mm2	SINE	B2	5.8	0.035
MMSAT4	Satellite	Satellite	5.8	0.036
MurSatRep1	Unknown	Unknown	5.798	0.012
MurSatRep1	Unknown	Unknown	5.775	0.028
MT2C_Mm	LTR	ERVL	5.77	0.012
B2_Mm2	SINE	B2	5.764	0.02
B2_Mm1a	SINE	B2	5.747	0.017
RSINE1	SINE	B4	5.711	0.033
MurSatRep1	Unknown	Unknown	5.677	0.043
MTA_Mm	LTR	ERVL-MaLR	5.675	0.045
MurSatRep1	Unknown	Unknown	5.66	0.031
Lx8	LINE	L1	5.658	0.027
B1_Mur2	SINE	Alu	5.565	0.036
polypurine	Low_complexity	Low_complexity	5.53	0.037
MMSAT4	Satellite	Satellite	5.49	0.032
MMSAT4	Satellite	Satellite	5.47	0.041
B2_Mm1a	SINE	B2	5.468	0.023
MMSAT4	Satellite	Satellite	5.457	0.023
RMER4B	LTR	ERVK	5.448	0.048
L1MB8	LINE	L1	5.436	0.046
RLTR1B-int	LTR	ERV1	5.435	0.047
B1F	SINE	Alu	5.32	0.035
MT2C_Mm	LTR	ERVL	5.274	0.049
RLTR11A	LTR	ERVK	5.255	0.048
MT2C_Mm	LTR	ERVL	5.236	0.017
MTA_Mm-int	LTR	ERVL-MaLR	5.232	0.033
RMER15	LTR	ERVL	5.221	0.043
MMERVK9C_I-int	LTR	ERVK	5.196	0.015
MurSatRep1	Unknown	Unknown	5.152	0.047
MMSAT4	Satellite	Satellite	5.093	0.048
MurSatRep1	Unknown	Unknown	4.999	0.044
B1_Mur2	SINE	Alu	4.981	0.043
MurSatRep1	Unknown	Unknown	4.933	0.036
MT2_Mm	LTR	ERVL	4.922	0.043
MurSatRep1	Unknown	Unknown	4.885	0.028
ID_B1	SINE	B4	4.879	0.014
MYSERV6-int	LTR	ERVK	4.574	0.048
MurSatRep1	Unknown	Unknown	4.466	0.034
ERVB7_2B-LTR_MM	LTR	ERVK	4.464	0.036
(CACTG)n	Simple_repeat	Simple_repeat	4.39	0.036
MurSatRep1	Unknown	Unknown	4.075	0.048
IMPB_01	Satellite	Satellite	-4.335	0.045
B2_Mm1a	SINE	B2	-4.391	0.023
IMPB_01	Satellite	Satellite	-4.448	0.023
B2_Mm1a	SINE	B2	-4.558	0.041
B2_Mm1a	SINE	B2	-4.668	0.032
B2_Mm1a	SINE	B2	-4.929	0.033
B2_Mm1a	SINE	B2	-4.94	0.049
B2_Mm2	SINE	B2	-4.957	0.036
B2_Mm2	SINE	B2	-5.055	0.036
B2_Mm1t	SINE	B2	-5.203	0.046
B2_Mm1a	SINE	B2	-5.237	0.045
IMPB_01	Satellite	Satellite	-5.266	0.027
IMPB_01	Satellite	Satellite	-5.464	0.009
B2_Mm1a	SINE	B2	-5.65	0.036
B2_Mm1a	SINE	B2	-5.969	0.037
B2_Mm1a	SINE	B2	-6.015	0.028
B2_Mm1a	SINE	B2	-6.051	0.037
B2_Mm2	SINE	B2	-6.087	0.041
B2_Mm1t	SINE	B2	-6.117	0.015
B2_Mm2	SINE	B2	-6.125	0.036
B2_Mm1t	SINE	B2	-6.126	0.047
B2_Mm1t	SINE	B2	-6.18	0.033
B2_Mm2	SINE	B2	-6.238	0.03
B2_Mm1a	SINE	B2	-6.287	0.048
B2_Mm1t	SINE	B2	-6.321	0.047
B2_Mm1a	SINE	B2	-6.328	0.047
B2_Mm1a	SINE	B2	-6.342	0.032
B2_Mm1a	SINE	B2	-6.373	0.048
B2_Mm1t	SINE	B2	-6.379	0.047
B2_Mm1t	SINE	B2	-6.451	0.02
B2_Mm1a	SINE	B2	-6.523	0.021
B2_Mm1t	SINE	B2	-6.595	0.022
B2_Mm1t	SINE	B2	-6.644	0.043
B2_Mm1a	SINE	B2	-6.799	0.036
B2_Mm1a	SINE	B2	-6.974	0.027
B1_Mus1	SINE	Alu	-6.997	0.03
B2_Mm1t	SINE	B2	-7.053	0.023
B2_Mm1t	SINE	B2	-7.45	0.018
B2_Mm2	SINE	B2	-7.614	0.018
B2_Mm1t	SINE	B2	-7.77	0.013
B2_Mm2	SINE	B2	-8.027	0.005
B2_Mm2	SINE	B2	-21.283	0
B1_Mus1	SINE	Alu	-22.135	0
B2_Mm1a	SINE	B2	-22.25	0
ORR1E	LTR	ERVL-MaLR	-22.294	0
RMER1C	Other	Other	-22.562	0
