# Supplementary material for: Cell division- and DNA replication-free reprogramming of somatic nuclei for embryonic transcription
Source: iScience. 2021 Nov 3;24(11):103290. doi: 10.1016/j.isci.2021.103290 (PMC8609233; doi:10.1016/j.isci.2021.103290)
Supplement: Table S4. B6-specific DEGs, related to Figure 4 [file mmc5.xlsx]

## Sheet: Sheet1
Table S4. B6-specific DEGs.
Zwint	Pten	Gm21778
Zmym1	Ptcra	Gm21731
Zfr	Psma3	Gm2022
Zfp995	Psen1	Gm2016
Zfp993	Prps1l3	Gm2004
Zfp990	Prodh2	Gm2001
Zfp985	Prkn	Gm19428
Zfp970	Prdx6	Gm19236
Zfp97	Pramel6	Gm18283
Zfp968	Pramel5	Gm17655
Zfp966	Pramel4	Gm17177
Zfp960	Pramef25	Gm17132
Zfp958	Ppp2r2a	Gm16513
Zfp955b	Ppp1r2	Gm16427
Zfp955a	Ppp1r16b	Gm16381
Zfp954	Ppip5k1	Gm16286
Zfp951	Ppig	Gm16026
Zfp949	Ppfibp2	Gm15459
Zfp947	Ppcdc	Gm15446
Zfp942	Ppan	Gm15443
Zfp938	Pop7	Gm1527
Zfp937	Polr2l	Gm14419
Zfp934	Polr2c	Gm14418
Zfp932	Polg2	Gm14401
Zfp930	Poldip3	Gm14399
Zfp874a	Poldip2	Gm14323
Zfp873	Pola2	Gm14296
Zfp871	Pola1	Gm14292
Zfp870	Pnpla8	Gm14124
Zfp87	Pnp	Gm13119
Zfp821	Pmm1	Gm12790
Zfp809	Plpp1	Gm12621
Zfp808	Plk4	Gm12620
Zfp763	Plekhf1	Gm12591
Zfp729b	Plekha3	Gm12183
Zfp707	Pld1	Gm11346
Zfp706	Platr25	Gm10778
Zfp640	Platr17	Gm10697
Zfp607a	Pign	Gm10662
Zfp599	Pigl	Gm10499
Zfp568	Phykpl	Gm10324
Zfp566	Phrf1	Glo1
Zfp54	Phf3	Glb1l2
Zfp518a	Pelo	Gjb3
Zfp472	Pdzd2	Git2
Zfp433	Pdia3	Ggnbp1
Zfp42	Pde6h	Gemin6
Zfp410	Pdcd10	Gcnt1
Zfp397	Pcbp1	Gcn1l1
Zfp317	Pbld1	Gclm
Zfp296	Parvb	Gcc2
Zfp277	Parp1	Gatd1
Zfp202	Pan3	Gata6
Zfp131	Pak2	Garnl3
Zfp125	P4ha2	Galnt16
Zfp119a	P3h3	Fut8
Zfp110	Oser1	Furin
Zfand5	Ormdl1	Fuca2
Zfand4	Orc6	Fpgt
Zc3h12a	Orc4	Foxo3
Zbtb8os	Omd	Foxn2
Zbtb45	Olfr918	Folr1
Ywhaz	Olfr889	Focad
Ywhah	Olfr847	Fn1
Ythdf2	Olfr796	Fkbp8
Ythdc1	Olfr655	Fgfr1
Yeats2	Olfr63	Fgd4
Ybx1	Olfr46	Fbxw2
Yae1d1	Olfr373	Fbxo8
Xpnpep3	Olfr370	Fbxo5
Xpnpep1	Olfr286	Fbxo42
Xaf1	Olfr161	Fbxo34
Wtap	Olfr1459	Fbxo30
Wsb1	Olfr1423	Fam83a
Wdr66	Olfr1392	Fam45a
Wdr45b	Olfr1322	Fam193a
Wdr34	Odf2	Fam160b1
Wdr33	Obox2	Exosc5
Wdr12	Nxt1	Exosc2
Wdcp	Nup98	Exoc4
Wbp4	Nufip2	Exoc3l
Wasl	Nudcd2	Exoc1
Wars2	Nrbf2	Eva1a
Wapl	Nr6a1	Esyt1
Vwce	Nr5a2	Esco2
Vps53	Npl	Ero1lb
Vps50	Npc2	Ero1l
Vnn1	Nom1	Ercc5
Vmn2r63	Nol8	Ercc4
Vmn2r53	Nol11	Epcam
Vmn2r10	Noct	Epb41l5
Vmn1r70	Noa1	Entpd4b
Vmn1r15	Nmrk1	Entpd4
Vmn1r1	Nmnat1	Enah
Vamp3	Nme2	Emb
Utrn	Nmd3	Elf5
Utp11	Nlrp14	Eif5
Usp40	Nip7	Eif4ebp2
Usp34	Nfrkb	Eif4a2
Usp17lb	Nfatc3	Eif1a
Usp14	Nemf	Efna1
Unc13d	Nek4	Efcc1
Uchl5	Nedd4l	Eef1akmt3
Uchl3	Nedd4	Eef1akmt2
Ubtfl1	Nectin3	Eed
Ube2k	Ndufaf4	Eda2r
Ube2i	Ndrg3	Echs1
Ube2d3	Ndfip1	E330014E10Rik
Ubc	Nck1	Dyrk3
Ubash3a	Ncbp3	Dusp14
Uba6	Nasp	Dusp11
Uba2	Nanog	Dtnb
Tulp4	Naa50	Dnajc9
Tulp3	Naa25	Dnajc11
Tubb4b	Naa20	Dnajb14
Tuba4a	Mynn	Dnaja1
Tuba1b	Mum1	Dlg4
Ttc39b	mt-Nd4l	Dlg1
Ttc25	mt-Nd3	Dld
Tspan33	Mthfd1	Dhx30
Trpm2	Mtfr2	Dhdh
Trpc4ap	Mtch2	Dgka
Trnt1	Mt1	Dennd5b
Trmt1l	Mrps26	Dedd2
Trmt10c	Mrps14	Ddit4l
Trip4	Mpv17l	Ddias
Trim6	Mpp3	Dcxr
Trim59	Mphosph8	Dcbld1
Trim43b	Mpc2	Dazap2
Trim27	Morc4	Dab2
Trim13	Mmp15	D630045J12Rik
Trim12a	Mmp14	D5Ertd577e
Tram1	Mkrn1	D1Ertd622e
Tra2b	Miga1	D130007C19Rik
Tprn	Mier1	Cyp2e1
Topors	Micu1	Cyld
Tomm22	Mia2	Cxcr2
Tomm20	Mfsd14a	Cwc25
Tmem80	Mettl7a3	Cul9
Tmem69	Mettl3	Ctsz
Tmem60	Mettl2	Ctsl
Tmem44	Med7	Ctr9
Tmem41b	Med25	CT030661.1
Tmem30c	Mdm4-ps	Cstf1
Tmem267	Mcm4	Csnk1e
Tmem245	Mcl1	Cs
Tmem209	Mcfd2	Cryzl2
Tmem17	Mapk8	Crybg1
Tmem11	Mapk1ip1	Crk
Tmco3	Map4	Crebbp
Tm2d2	Map2k4	Creb1
Tln2	Map1lc3b	Cpsf6
Tldc1	Map1lc3a	Copa
Tinf2	Man2b1	Comt
Timm8a2	Malt1	Commd7
Timm22	Maip1	Cog7
Timm17a	Mageb16	Coa4
Timeless	Maea	Cnot1
Timd2	Mad2l1bp	Cnmd
Ticrr	Lztr1	Cln8
Thumpd3	Lysmd3	Clk2
Thap1	Lyrm1	Clk1
Tgs1	Lypd5	Clip1
Tfr2	Ly6c1	Clic4
Tex19.1	Ly6a	Ciapin1
Terf1	Luc7l2	Churc1
Telo2	Lsg1	Chst10
Tefm	Lrrc2	Chpt1
Teddm1b	Lrp5	Chka
Tdpoz5	Lrmp	Chd9
Tdpoz2	Loxl2	Chchd4
Tdh	Lmnb2	Cggbp1
Tctn1	Llph	Cept1
Tbrg1	Lipo3	Cep89
Tbpl1	Limk2	Cep57l1
Tarsl2	Ldlr	Cep295
Tardbp	Krr1	Cebpz
Tapbpl	Klhl28	Ceacam10
Tango2	Klf2	Cdt1
Taf3	Klf10	Cdkn1a
Taf1d	Kin	Cdk9
Taf12	Kif20b	Cdca7
Syncrip	Kdm5a	Cdc42se2
Synb	Kdm2a	Cdc37
Sympk	Kctd3	Cd9
Susd6	Kcnk6	Cd55
Supt7l	Kat8	Ccz1
Sumo2	Kars	Ccr5
Sub1	Kantr	Ccpg1os
Stxbp4	Jtb	Ccnt2
Stxbp3	Jarid2	Ccnt1
Stx5a	Itfg2	Ccnq
Strn3	Isyna1	Ccnh
Stk38	Ist1	Ccng1
Stard4	Iscu	Ccnd3
Stam	Irak1	Ccn1
St13	Iqgap3	Ccdc63
Ssr4	Iqcb1	Ccdc14
Srsf7	Ippk	Ccdc117
Srpk1	Ipo7	Ccar1
Srebf2	Ipo5	Cbll1
Spdya	Inpp5f	Casc4
Sp110	Ino80d	Cars2
Sod2	Inip	Calm2
Soat2	Ing4	Cactin
Snx16	Impad1	C730034F03Rik
Snx10	Immt	C330022B21Rik
Snrnp70	Ilf2	C130026I21Rik
Snf8	Ikbkg	Btrc
Smpd4	Igfbp4	Btg2
Smim15	Ifrd1	Btbd7
Smg1	Iffo1	Btbd1
Smc2	Idh3g	Brms1l
Smad2	Hspa8	Brix1
Slx1b	Hsp90aa1	Brap
Sltm	Hsd17b14	Bpifc
Slfn5	Hpdl	Bola1
Slc7a6os	Hp1bp3	Bmpr2
Slc7a14	Homer1	Bid
Slc38a6	Hnrnpu	Bet1l
Slc38a11	Hnrnpdl	Bclaf1
Slc37a1	Hnrnpc	Bckdk
Slc35e4	Hnrnpa2b1	BC031181
Slc25a32	Hk2	BC024063
Slbp	Hist1h2bc	Bbs1
Slamf1	Hist1h2ap	Bach1
Sirt5	Hilpda	B4galt7
Sirt1	Hikeshi	B230307C23Rik
Sipa1l3	Hhex	B020004J07Rik
Siah1b	Hes1	Aurka
Shcbp1	Hectd1	AU041133
Sgpl1	Hdgfl2	AU022252
Sgip1	Hdac2	Atrn
Sfxn4	Hdac1	Atrip
Sf3b6	Hbp1	Atr
Sf3b4	Hadhb	Atpaf2
Sf3b1	Hadh	Atp6v1a
Setd4	H60b	Atp6v0e2
Sertad1	H2-T24	Atp6v0e
Serinc1	H2-T23	Atp5b
Senp8	H2-Bl	Atf7
Sec24a	H2afv	Ate1
Sec23ip	Gys1	Atad2
Scyl3	Gtpbp4	Aste1
Scd3	Gstt2	Ass1
Scaf8	Gsto1	Asb8
Scaf11	Grhl2	Arrdc3
Sat1	Gpr137b-ps	Arpc5l
Sap18b	Gpr137b	Arl4a
Samd15	Gpn1	Arl14ep
Sag	Gpank1	Arid4b
Rtn4	Golga7	Arhgef40
Rsrp1	Golga3	Arhgef4
Rsph3b	Gnat1	Arhgef15
Rsg1	Gm9894	Arhgap42
Rsf1	Gm9176	Arf6
Rrs1	Gm9141	Arf4
Rrp36	Gm9131	Arcn1
Rreb1	Gm8994	Apopt1
Rragd	Gm8332	Api5
Rps5	Gm8300	Ap2m1
Rps27a	Gm7903	Anxa2
Rps25	Gm7896	Ankrd31
Rps24	Gm7792	Ankrd22
Rpp38	Gm7240	Ankrd11
Rpp25l	Gm6902	Ankrd10
Rpl41	Gm6055	Anapc16
Rpl38	Gm5891	Anapc10
Rpl3	Gm5890	Amd1
Rpl29	Gm5662	Alyref
Rpl10a	Gm5580	Als2cl
Rpap1	Gm5157	Als2
Rnf4	Gm5141	Alms1
Rnf207	Gm5039	Alkbh1
Rnf138	Gm49384	Alg2
Rnf111	Gm49383	Aldh1a3
Rnaseh2a	Gm49359	Aktip
Rmi2	Gm49331	Akap10
Rmi1	Gm49328	Adgrl3
Rlim	Gm48931	Actr10
Ripply3	Gm48836	Acta2
Riox1	Gm48789	Acp6
Riok3	Gm48691	Acp5
Riok2	Gm48643	Acot4
Riok1	Gm48415	Acaa2
Rfx2	Gm48244	AC154247.1
Rflnb	Gm48171	AC133103.6
Rfc3	Gm48143	AC133103.1
Rfc2	Gm48141	AC132444.4
Rest	Gm48128	AC132444.2
Resf1	Gm48106	AC125149.3
Rep15	Gm48035	AC124606.2
Reg2	Gm47654	Abhd17c
Rbm5	Gm47191	Abce1
Rbm48	Gm4631	Abcd4
Rbm47	Gm4565	Abcb7
Rbm25	Gm4513	Aaed1
Rbbp7	Gm42669	A630089N07Rik
Rbbp6	Gm42372	9430015G10Rik
Rap1b	Gm40881	9130230L23Rik
Rap1a	Gm4027	6720489N17Rik
Rad1	Gm38699	5730507C01Rik
Rack1	Gm38100	5430403G16Rik
Rab9	Gm3604	4931406C07Rik
Rab3gap1	Gm3333	4930522L14Rik
Rab2a	Gm3325	2700049A03Rik
Rab20	Gm3286	2610044O15Rik8
Rab10	Gm3183	2410141K09Rik
R3hdm1	Gm3139	2410024N13Rik
R3hcc1l	Gm3106	2310022A10Rik
Pwp1	Gm3055	1810037I17Rik
Ptpra	Gm29666	1700030C10Rik
Ptp4a1	Gm29013	1600012H06Rik
Ptma	Gm21994	2019-03-07
Ptk2	Gm21962	2019-03-05
