# Supplementary material for: Cell division- and DNA replication-free reprogramming of somatic nuclei for embryonic transcription
Source: iScience. 2021 Nov 3;24(11):103290. doi: 10.1016/j.isci.2021.103290 (PMC8609233; doi:10.1016/j.isci.2021.103290)
Supplement: Table S5. C3H-specific DEGs, related to Figure 4 [file mmc6.xlsx]

## Sheet: Sheet1
Table S5. C3H-specific DEGs.
Zwint	Mcm4
Zmym1	Mcm3
Zfr	Mcm2
Zfp961	Mapk1ip1
Zfp958	Map2k4
Zfp950	Mak16
Zfp949	Maip1
Zfp868	Maea
Zfp866	Mad2l1bp
Zfp655	Lzic
Zfp599	Lyrm1
Zfp566	Lypla1
Zfp472	Lypd1
Zfp42	Lsg1
Zfp296	Lrr1
Zfp202	Lactb2
Zfp148	Kti12
Zfas1	Krr1
Zc3h12a	Klhdc2
Zar1	Klf2
Zan	Kin
Ythdc1	Kif23
Yap1	Kif20b
Wsb1	Kif15
Wdr43	Khdrbs1
Wdr34	Khdc4
Wbp2	Kdm2a
Wars2	Kctd9
Vps53	Kctd5
Vps35	Itch
Vps29	Iscu
Vapa	Irak1
Vamp3	Iqgap3
Utp18	Iqcb1
Utp15	Inpp5f
Usp40	Impad1
Usp19	Idh3g
Usp14	Hsp90aa1
Uhmk1	Hp1bp3
Ubxn2a	Hnrnpdl
Ubtfl1	Hnrnpa2b1
Ube2d3	Hinfp
Ubc	Hilpda
Uap1	Hes1
Tyr	Heatr3
Tuba4a	Hbp1
Tspan33	Hat1
Trmt6	Hand1
Trmt1l	Hadh
Trmt10c	H2-T24
Trip13	Guca1a
Tram1	Grsf1
Tprn	Gpn1
Topors	Gpd1l
Tmprss12	Golga3
Tmem80	Gnptg
Tmem60	Gnb1
Tmem44	Gm9776
Tmem209	Gm6768
Tmem17	Gm38100
Tmem161b	Gm16286
Tmem144	Gm12617
Timm8a2	Gm11225
Timm17a	Gle1
Timm10	Gjb3
Timeless	Ggps1
Tigar	Gemin7
Tfr2	Gcn1l1
Tex19.1	Gatad2b
Tent4b	G3bp2
Tefm	Fzd3
Tbx20	Furin
Tarsl2	Frrs1
Tardbp	Fpgt
Tapbpl	Foxr1
Tango2	Foxo3
Taf1d	Fn1
Taf12	Fbxo5
Synb	Fbxo42
Sun1	Fbxo38
Stxbp4	Fbxo33
Stxbp3	Fbxo32
Stx5a	Fbxo30
Stt3b	Fbxl20
Stard4	Fam83a
Stam	Fam32a
Ssr4	Exosc5
Spdya	Exoc4
Spc25	Exd1
Sod2	Esco2
Snx16	Epha2
Smim13	Epb41l5
Smad2	Entpd4b
Slc7a14	Enpp1
Slc5a6	Elp3
Slc38a11	Eif4ebp1
Slc35e4	Eif4b
Slc22a15	Eif4a2
Sirt1	Eif2s2
Sipa1l3	Eif1a
Siah1a	Eftud2
Sgpl1	Efcc1
Sgk1	Eef1akmt2
Sfxn4	Eda2r
Sf3b1	Dyrk3
Sertad1	Dync1i2
Serpinb9b	Drg2
Serinc1	Dpep2
Sec24a	Dnajc2
Sdhc	Dnajb1
Sdc4	Depdc7
Scyl3	Ddx17
Sco2	Ddit4l
Sat1	Dcxr
Sar1a	Dcaf13
Samd15	Dazap2
Sac3d1	Dab2
Rsrp1	D130007C19Rik
Rslcan18	Cwc25
Rsg1	Cul9
Rreb1	Cul2
Rragd	Ctsz
Rps9	Ctr9
Rps27a	Ctnnbl1
Rpp38	Cstf1
Rpp25l	Csrnp2
Rpp14	Cryzl2
Rpl41	Cript
Rpl30	Cox7a2l
Rpap1	Cops3
Rnf207	Commd5
Rnf14	Cog4
Rnd3	Cnmd
Rlim	Cnep1r1
Ripply3	Clp1
Rhno1	Clk2
Rflnb	Clip1
Rfc3	Clic4
Rfc2	Ckap2
Resf1	Cinp
Rbm5	Chst10
Rbm25	Chrna1
Rab9	Chpt1
Qsox1	Chmp2b
Ptcra	Chka
Ptbp3	Chchd4
Prps1l3	Cgn
Prodh2	Cggbp1
Prep	Cers6
Prdx6	Cep57l1
Prdx3	Cep55
Ppm1a	Cenpk
Ppil4	Cdt1
Ppil1	Cdkn1a
Pop7	Cdk12
Polk	Cdc37
Polg2	Ccnt2
Pole3	Ccnq
Poldip2	Ccne1
Pola2	Ccdc86
Pola1	Ccdc62
Pnn	Ccdc117
Plrg1	C730034F03Rik
Plpp2	Brap
Plk2	Bola1
Plekha3	Bet1l
Pld1	Bckdk
Pigl	Bcdin3d
Pemt	BC003965
Pcgf2	Bambi
Pcbp1	Bag5
Pbld1	B4galt7
P4ha2	Avpi1
P3h3	AU041133
Osbpl7	Atxn7l3b
Orc4	Atrn
Odf2	Atr
Nxt1	Atp6v1h
Nudt5	Atp6v1a
Nudt4	Atp6v0e2
Nudcd2	Atp5g1
Nr6a1	Atp5b
Npl	Atg101
Nono	Atf7
Nol11	Arpc5l
Noct	Arl4a
Noa1	Arid4b
Nmrk1	Arhgef40
Nmd3	Arhgef4
Nlrp12	Arhgef2
Ndufaf4	Arhgef15
Ndufab1	Arhgap42
Ndfip1	Arfgef1
Nck2	Arf4
Nck1	Arcn1
Ncapg	Aqp3
Naa50	Alyref
Naa25	Alpk2
Mynn	Alg2
Mum1	Aldh1a3
Mtfr2	Akap10
Mtch2	Adgrl3
Mrpl44	Adam17
Mrpl35	Acp6
Mphosph8	Abt1
Mpc2	Abhd17c
Morc4	Abcb7
Mier3	Abca14
Mia2	9430015G10Rik
Mfsd14b	9130230L23Rik
Mfap3	4933434E20Rik
Mettl3	2310057M21Rik
Mettl2	1810037I17Rik
Mettl14	2019-03-07
Med10
