# Supplementary material for: Cell division- and DNA replication-free reprogramming of somatic nuclei for embryonic transcription
Source: iScience. 2021 Nov 3;24(11):103290. doi: 10.1016/j.isci.2021.103290 (PMC8609233; doi:10.1016/j.isci.2021.103290)
Supplement: Table S6. DBA-specific DEGs, related to Figure 4 [file mmc7.xlsx]

## Sheet: Sheet1
Table S6. DBA-specific DEGs.
Zwint	Mcm2
Zmym1	Mapk1ip1
Zfr	Map1lc3a
Zfp961	Mak16
Zfp958	Maip1
Zfp950	Maea
Zfp873	Mad2l1bp
Zfp868	Lyrm1
Zfp84	Lypd1
Zfp788	Luc7l2
Zfp770	Luc7l
Zfp763	Lsg1
Zfp707	Lrmp
Zfp655	Lmbrd1
Zfp599	Lhfpl4
Zfp566	Kyat3
Zfp51	Krt18
Zfp472	Krr1
Zfp42	Kmt5b
Zfp202	Klf2
Zfand5	Kin
Zc3h12a	Kif20b
Yap1	Khdrbs1
Wsb1	Kdm6a
Wdr43	Kdm2a
Wdr34	Kctd5
Vps53	Kat8
Vps50	Kank4
Vps35	Irak1
Vps29	Iqgap3
Vnn1	Iqcb1
Utp15	Inpp5f
Usp40	Impad1
Usp14	Idh3g
Ubc	Id3
Tyr	Hsp90aa1
Txndc9	Hnrnpdl
Tuba4a	Hnrnpa2b1
Tspan33	Hist1h2bc
Trrap	Hist1h2ao
Trmt12	Hinfp
Trmt10c	Hilpda
Trmt1	Hes1
Topors	Hbp1
Tmprss12	Hand1
Tmem80	Hadh
Tmem60	H2-T24
Tmem44	H2afv
Tmem209	Guca1a
Tmem17	Gpn1
Tmem11	Golga3
Timm8a2	Gmeb1
Timm10	Gm7882
Timeless	Gm38393
Tigar	Gm38100
Thada	Gm29013
Tfr2	Gm16286
Tex19.1	Gm15950
Tet2	Gm15432
Terf1	Gm14849
Tefm	Gm14667
Tctn1	Gm10553
Tc2n	Gjb3
Tbx20	Git2
Tbpl1	Ggps1
Tarsl2	Gcnt1
Tango2	Gcn1l1
Taf1d	Gatad2b
Taf12	G3bp2
Sympk	Fzd3
Supt7l	Fpgt
Sun1	Foxr1
Stxbp3	Foxo3
Stx4a	Fn1
Stard4	Fbxo5
Stam	Fbxo38
St6galnac4	Fbxo34
Ssr4	Fbxo33
Srpk2	Fbxo30
Spdya	Fbxl20
Snx16	Fancb
Smc5	Fam83a
Smc2	Fam32a
Slc38a11	Fam193a
Slc35e4	Fam187b
Slc25a3	Exosc5
Slc22a15	Exoc4
Sirt1	Exd1
Siglec1	Esco2
Sgpl1	Eprs
Sf3b1	Epb41l5
Sez6	Entpd4b
Sertad1	Elp3
Serpinb9b	Elf5
Serinc1	Eif4ebp1
Sdhc	Eif4a2
Sdc4	Efcc1
Scyl3	Eef1akmt2
Sco2	Eda2r
Sat1	Dtnb
Sar1a	Dpm1
Sap18	Dnajc12
Samd15	Dnajb1
Sac3d1	Dna2
Rsrp1	Dmgdh
Rreb1	Dhx9
Rragd	Dedd2
Rps9	Ddx20
Rps27a	Ddx17
Rpp38	Dcxr
Rpp25l	Dazap2
Rpp14	Dab2
Rpap1	Cyp4x1
Rnf207	Cwc25
Rlim	Cul9
Ripply3	Cul2
Riok3	Ctsz
Rhpn2	Ctr9
Rhno1	Cstf1
Rflnb	Csrnp2
Rfk	Cryzl2
Rfc3	Crip2
Rfc2	Crebbp
Resf1	Cnmd
Rep15	Cnih4
Rbm25	Clp1
Rbbp9	Clk2
Rab9	Clip1
Rab10	Clic4
Qsox1	Ckap2
Pus3	Chpt1
Ptcra	Chmp2b
Ptbp3	Chchd4
Prr5	Cgn
Prps1l3	Cggbp1
Prep	Cers6
Prdx6	Cep55
Prdx1	Cenpq
Prdm15	Cdt1
Pramel6	Cdkn1a
Pramel5	Cdk12
Pramef17	Cdc5l
Ppp2r2a	Cdc37
Ppp2ca	Ccnt2
Ppp1r8	Ccnt1
Ppm1a	Ccnq
Ppil4	Ccng1
Pop7	Ccnd3
Poldip2	Ccn1
Pnn	Ccdc63
Plk4	Ccdc25
Plekhf2	Ccdc117
Plekhf1	C730034F03Rik
Plekha3	Btg2
Pld1	Bola1
Phlda3	Bid
Phax	Bicd1
Pde6g	Bet1l
Pde4dip	Bckdk
Pcgf2	Bambi
Pcdhgb5	Bag6
Pcbp1	Bag5
Padi2	Avpi1
Pabpc1	Aurka
P3h3	AU041133
P2rx4	Atrn
Osbpl8	Atr
Osbpl7	Atpaf2
Odf2	Atp6v1a
Oaz1	Atp5c1
Nxt1	Atp5b
Nudt5	Atg14
Nudt4	Atg101
Nudcd2	Atf7
Nr6a1	Asxl2
Nop53	Ass1
Nol4l	Asb8
Nol11	Arpc5l
Noa1	Armc8
Nme2	Arl4a
Nmd3	Arl14ep
Nlrp12	Arid4b
Nlrc3	Arhgef4
Ndufaf4	Arhgap42
Ndufab1	Arf4
Nck1	Antxr1
Ncapg	Anapc16
Naa25	Alyref
Mynn	Als2
Myf5	Alpk2
Mybpc2	Alkbh1
Mum1	Alg2
Mtfr2	Ado
mt-Co1	Adgrl3
Mtch2	Adam17
Mrpl35	Acp1
Mrpl15	Acer2
Mphosph8	AC133103.7
Mier1	Abt1
Mia2	Abhd17c
Mfsd14a	Abcb7
Mettl3	9130230L23Rik
Mettl2	2700097O09Rik
Mettl14	2310057M21Rik
Mettl1	1600012H06Rik
Med10	2019-03-07
Mcm4	2019-03-05
Mcm3
