# Supplementary material for: Cell division- and DNA replication-free reprogramming of somatic nuclei for embryonic transcription
Source: iScience. 2021 Nov 3;24(11):103290. doi: 10.1016/j.isci.2021.103290 (PMC8609233; doi:10.1016/j.isci.2021.103290)
Supplement: Table S7. Top 40 upstream regulators identified by IPA of B6-specific DEGs and their target molecules in dataset, related to Figure 4 [file mmc8.xlsx]

## Sheet: Sheet1
Table S7. Top 40 upstream regulators identified by IPA of B6-specific DEGs and their target molecules in dataset.
Upstream Regulator	Expr False Discovery Rate (q-value)	Molecule Type	p-value of overlap	Target Molecules in Dataset
HNF4A		transcription regulator	2.83e-13	ABCE1,ACAA2,ACTA2,ANAPC10,BCLAF1,BTRC,C11orf54,CBLL1,CCNH,CD55,COA4,CS,CYLD,CYP2E1,DLG4,DUSP11,EED,EFNA1,EIF4EBP2,EIF5,EPCAM,ERCC5,ESYT1,EXOSC2,FBXW2,FUT8,GATA6,GPANK1,GSTO1,HADHB,HIKESHI,HLA-A,HNRNPC,HSPA8,IMMT,ING4,JTB,KARS1,KLHL28,LDLR,LRP5,LZTR1,MED7,MICU1,MKRN1,MRPS14,Mt1,MTHFD1,NEK4,NR5A2,ORMDL1,OSER1,PDCD10,PELO,PIGN,PNP,PPFIBP2,PSMA3,PTK2,PWP1,R3HDM1,RAB2A,RBM48,REG1B,RIOK1,RIOK2,RMI1,RPS…
Dux		other	4.58e-07	B020004J07Rik,Gm13119 (includes others),Pramel4 (includes others),SP110,Usp17la (includes others)
MYCN		transcription regulator	7.65e-07	ABCD4,ABCE1,CCNH,CDK9,EED,GATA6,HDAC2,HK2,HLA-A,JARID2,MAP4,POLR2L,PRKN,PTK2,RBBP7,RPL3,RPL38,RPS24,RPS25,RPS5,TUBA1B
MMP3		peptidase	1.37e-05	BTBD1,CACTIN,CPSF6,GEMIN6,SCAF8,SF3B4,SLBP,SYNCRIP,TRA2B,WDR33,YBX1
CST5		other	8.06e-05	ANXA2,ARF6,BRIX1,CEBPZ,HNRNPC,HNRNPU,MALT1,NIP7,NOM1,NUP98,PPAN,RBM47,RRS1,SCAF11,SNF8,TOMM22,UCHL5
TCOF1		transporter	0.000115	ANKRD10,ANXA2,BCLAF1,CEBPZ,DNAJC11,PPIG,RMI1,TULP4
LMNA		other	0.000131	ACTA2,AI987944 (includes others),ERCC5,GATA6,GSTT2/GSTT2B,LYSMD3,MMP14,MMP15,NUFIP2,PPCDC,PTEN,THUMPD3,WDR33,YTHDF2,Zfp568,ZNF397
FSH		complex	0.000133	ACTA2,BMPR2,CD55,CTSV,DUSP14,EFNA1,FGFR1,GATA6,HK2,IGFBP4,KLF10,LDLR,LZTR1,MAP1LC3B,MCL1,NPC2,PPP1R2,PTEN,PTP4A1,RAB2A,YTHDF2
miR-3118 (and other miRNAs w/seed GUGACUG)		mature microRNA	0.000173	CREB1,NANOG,NR5A2
mir-181		microRNA	0.000246	CREB1,CYLD,GATA6,MCL1,MMP14,NANOG,PTEN
APP		other	0.000252	ACTA2,ARF6,ARRDC3,CCR5,CDK9,COMMD7,CRK,CS,CTSV,CXCR2,DLG4,FGFR1,FOLR1,GPANK1,HDAC1,HLA-E,HOMER1,HSPA8,IKBKG,LDLR,LRP5,Ly6a (includes others),MAPK8,MMP14,Mt1,Plpp1,POLR2C,PSEN1,REST,SLAMF1,SLFN5,SREBF2,TUBA1B,TUBB4B,UBE2K,XAF1,YWHAZ
MYC		transcription regulator	0.00034	ABCE1,AMD1,CD9,CDCA7,CTSV,EED,EPCAM,FGFR1,FUT8,GATA6,GCLM,HADHB,HDAC2,HK2,HLA-A,HLA-E,HNRNPU,ING4,IPO7,JARID2,KLF10,Ly6a (includes others),MAP4,MCL1,Mt1,MTHFD1,NANOG,NFATC3,PARP1,POLDIP3,PTEN,RBBP7,RPL10A,Rpl29 (includes others),RPL3,RPL38,RPS24,RPS25,RPS5,RRS1,SUMO2,UBA2,UBE2I,YBX1
ORC6	0.043	other	0.000435	LMNB2,ORC6
PTEN	0.041	phosphatase	0.000438	ACAA2,BTRC,CDK9,CS,CSNK1E,CTSV,DLD,EED,ERCC4,FGFR1,GYS1,HADHB,IFRD1,ING4,LDLR,LZTR1,MAPK8,MCL1,MKRN1,MMP14,Nedd4,NR5A2,PARP1,PTEN,RAP1A,RBBP6,RMI1,SREBF2,SYNCRIP
MAX		transcription regulator	0.00055	EED,HDAC2,HK2,JARID2,KLF10,MTHFD1,RBBP7,YBX1
PHF12		transcription regulator	0.00057	BRIX1,GTPBP4,RRS1,UTP11,WDR12
mir-183		microRNA	0.000726	BRMS1L,PTEN,SLFN5,SP110,TRIM27,XAF1
mir-122		microRNA	0.000737	CREB1,CS,FUT8,GYS1,LMNB2,MAP4,SCAF11,SF3B4
GTF2IRD1		transcription regulator	0.0014	DNAJB14,ERCC5,GNAT1,LRRC2,PDE6H
CD28		transmembrane receptor	0.00144	CCR5,CLK1,CS,DGKA,DUSP14,GTPBP4,GYS1,HDAC2,HK2,HSPA8,ILF2,PDE6H,PNP,PTEN,RAB2A,STRN3,SUSD6
CTNNB1		transcription regulator	0.00167	ABCD4,ACTA2,BRMS1L,CRYBG1,CYP2E1,EPCAM,FGD4,GOLM2,GPR137B,GRHL2,HHEX,HK2,MAN2B1,MAP1LC3B,MAP4,MCL1,MMP14,MMP15,NANOG,NLRP14,NR5A2,PTEN,RPL10A,Rpl29 (includes others),RPL3,RPL38,RPS24,RPS25,RPS5,SNRNP70,SRPK1,TELO2,TULP3,XAF1
mir-214		microRNA	0.00168	CREB1,FGFR1,LDLR,PTEN
BAG3		other	0.00173	HK2,MAP1LC3B,MCL1
LARP1		translation regulator	0.00176	RACK1,RPL10A,RPL3,RPL38,RPS24,RPS25,RPS5
MMP12		peptidase	0.00217	CXCR2,MAP4,MMP14,PSMA3,TLN2,YWHAH
mir-148		microRNA	0.00225	ACTA2,LDLR,MMP15,PTEN
THAP11		transcription regulator	0.00254	GATA6,PRKN
miR-149-5p (miRNAs w/seed CUGGCUC)		mature microRNA	0.00254	RAP1A,RAP1B
SOX4		transcription regulator	0.00276	BMPR2,CSNK1E,EMB,Gm2016 (includes others),Gm5039,IGFBP4,Ly6a (includes others),Mt1,PNP,PTK2,SNX10
POLG		enzyme	0.00295	RACK1,RPS24,RPS25,RPS5
USP3		peptidase	0.00342	Gm2016 (includes others),SP110,Usp17la (includes others)
DPPA4		other	0.00342	Gm2016 (includes others),SP110,Usp17la (includes others)
NRP1		transmembrane receptor	0.00342	ACTA2,MCL1,PTK2
FOLR1	0.00646	transporter	0.00357	ABCE1,CD9,EPCAM,RPS24,SHCBP1,SYNCRIP,UCHL5
FBXW7		enzyme	0.00367	CS,DNAJA1,ECHS1,HSPA8,LDLR,PRKN
BAHD1		other	0.00414	Gm2016 (includes others),SP110,Usp17la (includes others)
RAPGEF1		other	0.00414	KDM5A,RAP1A,SNRNP70
Zscan4c (includes others)		other	0.00414	Gm2016 (includes others),SP110,Usp17la (includes others)
RPS15		other	0.00415	EXOSC2,PTEN,RPS24,RPS25,RPS5
DNM1		enzyme	0.00418	CXCR2,MMP14
