# Supplementary material for: Cell division- and DNA replication-free reprogramming of somatic nuclei for embryonic transcription
Source: iScience. 2021 Nov 3;24(11):103290. doi: 10.1016/j.isci.2021.103290 (PMC8609233; doi:10.1016/j.isci.2021.103290)
Supplement: Table S8. Top 40 upstream regulators identified by IPA of C3H-specific DEGs and their target molecules in dataset, related to Figure 4 [file mmc9.xlsx]

## Sheet: Sheet1
Table S8. Top 40 upstream regulators identified by IPA of C3H-specific DEGs and their target molecules in dataset.
Upstream Regulator	Expr False Discovery Rate (q-value)	Molecule Type	p-value of overlap	Target Molecules in Dataset
CCND1		transcription regulator	1.04e-05	AQP3,ARHGEF2,CCNE1,CENPK,EPHA2,SPC25,TRIP13,UAP1,ZNF148
HNF4A		transcription regulator	0.000172	AQP3,ARFGEF1,ATP6V1H,CCNE1,COMMD5,COX7A2L,CRIPT,CTNNBL1,DCAF13,EFTUD2,EPHA2,KIF15,MRPL44,NONO,PEMT,POLE3,PPIL1,SGK1,TRMT6,UTP18,ZAN
TRPS1		transcription regulator	0.00118	DPEP2,ENPP1,SPC25
TP53		transcription regulator	0.00238	AQP3,ARHGEF2,ATP5MC1,CCNE1,EPHA2,GPD1L,KIF23,LYPLA1,NCK2,PLK2,POLK,PRDX3,RND3,SGK1,SIAH1,SPC25,VAPA
POLR2A		enzyme	0.00274	CCNE1,SGK1,UHMK1
CDK4		kinase	0.00307	AQP3,CENPK,SPC25,TRIP13
CDK4/6		group	0.00323	ARHGEF2,EPHA2,ZNF148
CDK8		kinase	0.0034	CCNE1,UHMK1
NOC3L		other	0.00415	CCNE1
MXD1		transcription regulator	0.00467	COX7A2L,MRPL44,RPL30
KAT2A		enzyme	0.00519	CCNE1,FBXO32
MYOC		other	0.00589	EPHA2,FBXO32,VAPA
CST5		other	0.00598	ARHGEF2,GEMIN7,GRSF1,TENT4B,UTP18
RICTOR		other	0.00616	ATP5MC1,ATP6V1H,COX7A2L,RPL30,SGK1
miR-26a-5p (and other miRNAs w/seed UCAAGUA)		mature microRNA	0.00643	CCNE1,EPHA2
mir-23		microRNA	0.00687	FBXO32,PRDX3
MYOG		transcription regulator	0.00733	CHRNA1,FBXO32
Cdk		group	0.00828	ATP5MC1,SIAH1
HP1		group	0.00829	CCNE1
CYP4A		group	0.00829	SGK1
T-type Calcium Channel		complex	0.00829	ENPP1
SNCAIP		transcription regulator	0.00829	SIAH1
MNAT1		other	0.00829	CCNE1
RFX4		transcription regulator	0.00829	RPL30
YY1		transcription regulator	0.0083	KIF23,PEMT,POLK,RND3,RPL30
PTGER2		G-protein coupled receptor	0.00884	ARFGEF1,ITCH,KIF15
CUL4B		other	0.0103	PRDX3,SIAH1
RRP1B		transcription regulator	0.0108	CCNE1,EIF4B,HAT1
PRKN		enzyme	0.0114	CCNE1,PLK2
PDGF BB		complex	0.0122	CCNE1,ENPP1,PLK2,RND3,SGK1
Dexamethasone-GR		complex	0.0124	SGK1
OLA1		enzyme	0.0124	CCNE1
Aldosterone-MR dimer		complex	0.0124	SGK1
ARID3A		transcription regulator	0.0124	CCNE1
TRIM63		enzyme	0.0124	FBXO32
ELOA		transcription regulator	0.0124	CCNE1
ANP32A		other	0.0124	COX7A2L
RPL23A		other	0.0124	CCNE1
CIRBP		translation regulator	0.0165	CCNE1
Sapk		group	0.0165	FBXO32
