# Supplementary material for: Cell division- and DNA replication-free reprogramming of somatic nuclei for embryonic transcription
Source: iScience. 2021 Nov 3;24(11):103290. doi: 10.1016/j.isci.2021.103290 (PMC8609233; doi:10.1016/j.isci.2021.103290)
Supplement: Table S9. Top 40 upstream regulators identified by IPA of DBA-specific DEGs and their target molecules in dataset, related to Figure 4 [file mmc10.xlsx]

## Sheet: Sheet1
Table S9. Top 40 upstream regulators identified by IPA of DBA-specific DEGs and their target molecules in dataset.
Upstream Regulator	Expr False Discovery Rate (q-value)	Molecule Type	p-value of overlap	Target Molecules in Dataset
PAX7		transcription regulator	0.00243	ID3,LMBRD1,MYF5
LMNA		other	0.0027	ID3,KRT18,MYF5,RHPN2,ST6GALNAC4
Fibrin		complex	0.00318	KRT18,MYF5
CST5		other	0.00348	DHX9,ID3,NOP53,PRDX1,TRRAP
AIPL1		other	0.0073	PDE6G
LCMT1		enzyme	0.0073	PPP2CA
ACER3		enzyme	0.0073	ACER2
MID1		other	0.0073	PPP2CA
PAK2		kinase	0.00852	ID3,SMC5
PLEC		other	0.0109	KRT18
NME1		kinase	0.0113	METTL1,PABPC1
MYLK2		kinase	0.0145	MYF5
MYBPC3		other	0.0145	MYBPC2
RSPO2		other	0.0145	MYF5
WNT6		other	0.0145	MYF5
SIX4		transcription regulator	0.0145	MYF5
CUL3		enzyme	0.0161	KRT18,MYBPC2
ASH2L		transcription regulator	0.0181	MYF5
RAD51C		enzyme	0.0181	KRT18
BBC3		other	0.0181	PRDX1
EFNA2		kinase	0.0185	CDC5L,KRT18
JAK2		kinase	0.0186	ACER2,KDM6A,PHLDA3
HMG20A		transcription regulator	0.0217	KRT18
CSRP3		other	0.0217	KRT18
AP2M1		other	0.0217	P2RX4
UTRN		transmembrane receptor	0.0217	MYBPC2
CXXC4		other	0.0217	TET2
TP53		transcription regulator	0.023	ACER2,ANTXR1,ATP5F1C,Crip2,DNAJC12,ID3,KRT18,MRPL15,P2RX4,PADI2,PHLDA3,PPP2CA,TET2
GUCY2F		kinase	0.0253	PDE6G
DKK1		growth factor	0.0271	KRT18,MYF5
ATXN2		other	0.0289	PABPC1
DES		other	0.0289	KRT18
PPP2R1A		phosphatase	0.0289	PPP2CA
RSPO3		kinase	0.0324	MYF5
ZNF503-AS1		other	0.0324	KRT18
SMAD1/5		group	0.0324	ID3
mir-8		microRNA	0.0334	PHLDA3,RHPN2,SLC25A3
RNASEH2B		enzyme	0.036	PHLDA3
PARP14		enzyme	0.036	ID3
DPY30		other	0.036	ID3
