# Supplementary material for: Cell division- and DNA replication-free reprogramming of somatic nuclei for embryonic transcription
Source: iScience. 2021 Nov 3;24(11):103290. doi: 10.1016/j.isci.2021.103290 (PMC8609233; doi:10.1016/j.isci.2021.103290)
Supplement: Table S10. Top 50 upstream regulators identified by IPA of differentially expressed Oryx dammah genes, related to Figure 7 [file mmc11.xlsx]

## Sheet: Sheet0
Table S10. Top 50 upstream regulators identified by IPA of differentially expressed oryx dammah genes.
Upstream Regulator	Expr Fold Change	Molecule Type	p-value of overlap	Target Molecules in Dataset
let-7		microRNA	7.26e-07	BRCA1,BRCA2,CDC6,DDX18,DDX56,DZIP1,GTF2I,MCM5,NOLC1,PCGF2,RFC5,RRP1B,XPO5
TBX2		transcription regulator	1.28e-06	CCNL2,CDC6,DDIT3,HELLS,MCM5,NFIL3,PCGF6,PHTF2
TP53		transcription regulator	1.79e-06	ACER2,ANXA3,BCL3,BRCA1,BRCA2,CDC6,CDKN3,CREB3,CYB5A,DDIAS,DDIT3,DDIT4,DDX18,DDX56,FKBP6,GATA6,GBX2,GDF15,HMMR,HMOX1,IER5,IGFBP2,IL1A,KLF6,LIMA1,MCL1,MCM5,MSH6,NEXN,NMU,NOLC1,PCGF2,PERP,PLK2,PPM1D,PSRC1,RRP1B,SON,SQOR,TEX15,UMPS,UNG,XPO5
PDGF BB		complex	2.22e-06	BCL3,BRAP,BRCA1,DAB2,DDIT3,EREG,GDF15,HMOX1,KLF6,MCL1,NEXN,NFIL3,PCGF2,PLK2,RFC5
HNF4A		transcription regulator	1.26e-05	AMACR,BRAP,CDC6,CIR1,CUTC,DDX18,EREG,ESYT1,EXO5,GATA6,GBX2,GDF15,GSTA1,GTF2I,IER5,LSG1,MED18,MED23,MIS12,MRM3,NCOA4,NOLC1,NPAT,PCGF2,PERP,PEX12,PPM1D,PUS3,RAB3C,RBM48,RFC5,RHPN2,RIOK2,RSPH3,SF3A3,SQOR,SRP68,SRR,TRUB2,UBL7,UMPS,USPL1,UTP18,XPA
CLOCK		transcription regulator	1.93e-05	DDIT3,ESYT1,HSF2,MTPN,NCOA4,NFIL3,NOLC1,NPAS2,PDP2,QSER1,RSPH3,SRR
E2F1		transcription regulator	8.44e-05	BRCA1,CDC6,CYB5A,DDIT3,HELLS,HLTF,MCL1,MCM5,NPAT,NRIP1,PLK2,RFC5,RRP1B,UMPS,UNG,XRCC1
SP110		transcription regulator	0.000121	BCL3,IL18,IL1R1,ING1,LY96,MCL1,NFIL3,PERP
Vegf		group	0.000132	CDC6,CDKN3,DDIT3,HELLS,HMMR,HMOX1,IL18,IL1A,IL1R1,IRF1,LRP8,MCL1,MCM5,NOLC1,NOP2,RGCC
E2F4		transcription regulator	0.00015	BRCA1,CDC6,HLTF,HMMR,IER5,MCL1,MCM5,NPAT,UMPS,UNG
SQSTM1		transcription regulator	0.000172	HMOX1,IL18,IRF1,PLK2,RGCC
HERC2		enzyme	0.000324	BRCA1,FBXL5
YY1		transcription regulator	0.000335	BRCA1,CDC6,HELLS,HMOX1,IL1R1,MCM5,PERP,PSRC1,REST,TRA2A,UNG
Cdk		group	0.000374	DDIT4,FADD,ING1,PPM1D
IGF2		growth factor	0.000431	CAV3,CDC6,DDIT3,EREG,GATA6,HELLS,IGFBP2,MCM5
SIN3A		transcription regulator	0.000474	DDIT3,ING1,KLF6,REST,SIN3B
NFkB (complex)		complex	0.00051	BAMBI,BCL3,CAV3,CREB3,DDIT3,DFFA,GDF15,HMOX1,IGFBP2,IL18,IL1A,IRF1,LITAF,MCL1,PLK2,PPM1D,RAB3C
ATF6		transcription regulator	0.00055	CDKN3,DDIT3,HMMR,MCL1,SRR
CST5		other	0.000701	ANXA3,CNOT8,DDX18,MRM3,NOP2,NPAS2,NUP98,OTUD4,UTP18,WDR3
BRD4		kinase	0.000811	BCL3,CDC6,DDIT3,HMOX1,IRF1,MCL1,SFXN4
HGF		growth factor	0.000828	CDC6,CDKN3,DDIT3,HELLS,HMMR,HMOX1,LRP8,MCL1,MCM5,NOLC1,NOP2,NRIP1,ORC2,PNRC1
CCND1		transcription regulator	0.000839	BRCA1,CDC6,CLSPN,DDIAS,EREG,GNMT,NOP2,PSRC1,RCN1,RFC5,RHPN2
RAE1		other	0.000963	IER5,ING1,TM2D3
RRP1B	2.052	transcription regulator	0.00106	BRCA1,BRCA2,CDC6,MCM5,PERP,RRP1B
EPO		cytokine	0.00113	BCL3,DDIT3,GDF15,GDF3,IL18,LY6E,MCL1,NMU,PDE6C,SON
IL2		cytokine	0.00115	CDC6,CLSPN,GDF15,IL18,IL1A,IL1R1,IRF1,KLF6,LY6E,MCL1,NOP2,RCN1,RGCC,SESN3,UMPS,WDR3
SIGIRR		transmembrane receptor	0.0013	IL18,IL1A,IL1R1
Sos		group	0.00132	GKN1,HMMR,HMOX1,KLF6,LRP8,NFIL3,NRIP1,PLK2
MTOR		kinase	0.00143	AMACR,CAV3,DDIT3,DDIT4,FADD,IL1A,IL1R1,IRF1,MCL1,NSUN2,RBM5
CASP4		peptidase	0.00158	IL18,IL1A
CBLC		enzyme	0.00158	DDIT3,HMOX1
EIF4G1		translation regulator	0.00171	BRCA1,BRCA2,RFC5
LMNA		other	0.00176	BAMBI,GATA6,IER5,IRF1,PCGF6,PDP2,RHPN2,STK35,TUT7
NLRX1		other	0.00183	FADD,IL1A,IL1R1,IRF1
Jnk		group	0.00202	BRCA1,DDIT3,GDF15,HMOX1,IL1A,KLF6,MCL1,PPM1D
NMU	-4.659	other	0.00218	BRCA1,CDC6,NMU
RBX1		enzyme	0.0022	BRCA1,MCL1
IGFBP2	4.994	other	0.00227	GDF15,IGFBP2,NMU,RBM4
MYD88		other	0.00239	BAMBI,BCL3,CCNL2,GDF15,HMOX1,IL18,IL1A,IRF1,XPA
RASSF1		other	0.00267	DAB2,GDF15,LITAF,MTUS1,PLK2
BACH1		transcription regulator	0.00273	GDF3,GSTA1,HMOX1
BRCA1	2.639	transcription regulator	0.00291	BRCA1,BRCA2,DDIT3,DDIT4,GDF15,HMOX1,PERP
GSTK1		enzyme	0.00292	DDIT3,IL18
GADD45GIP1		other	0.00292	DDIT3,HMOX1
TRIB3		kinase	0.00304	DDIT3,DDIT4,GDF15
POU5F1		transcription regulator	0.00319	BRCA1,DFFA,FADD,GATA6,GBX2,GDF3,IER5,MCL1,PCGF6,REST
SHH		peptidase	0.00328	BRCA1,FGF19,GBX2,HELLS,MCM5,TBX1,UNG
IKBKB		kinase	0.00348	BRCA1,BRCA2,CDC6,EREG,HMOX1,IGFBP2,IL1A,IRF1,PPM1D
CDK19		kinase	0.00352	DDIT4,HMOX1,IER5,IL1A,PLK2
PRMT6		enzyme	0.00372	NIN,THEM4
